# Supplementary material for: Immortalized Canine Adipose-Derived Mesenchymal Stem Cells as a Novel Candidate Cell Source for Mesenchymal Stem Cell Therapy
Source: Int J Mol Sci. 2023 Jan 23;24(3):2250. doi: 10.3390/ijms24032250 (PMC9917102; doi:10.3390/ijms24032250)
Supplement: Supplementary file 1 [file ijms-24-02250-s001.zip]

Archive with 1 entries (1 files):
- ijms-2115141-supplementary.xlsx
