# Supplementary material for: Immortalized Canine Adipose-Derived Mesenchymal Stem Cells as a Novel Candidate Cell Source for Mesenchymal Stem Cell Therapy
Source: Int J Mol Sci. 2023 Jan 23;24(3):2250. doi: 10.3390/ijms24032250 (PMC9917102; doi:10.3390/ijms24032250)
Supplement: Supplementary file 1 [file ijms-24-02250-s001.zip › ijms-2115141-supplementary.xlsx]

## Sheet: Table S1
Comparison of all genes detected with RNA-seq among primary ADSCs, and ADSC-K4DT and ADSC-K4D cells
gene_symbol	primary ADSC			ADSC-K4DT			ADSC-K4D			ajusted p value
	1	2	3	1	2	3	1	2	3
U4	48	26	44	27	51	50	56	65	49	0.384428
U6	117	96	81	113	166	118	148	139	143	0.754806
GK	457	520	569	525	615	691	916	846	850	0.000340985
TAB3	260	219	243	300	334	316	310	261	261	0.622473
DLG3	0	4	1	7	4	3	4	0	1	0.487778
PCDH19	11	1	9	15	14	16	5	3	2	0.0192173
FAM199X	440	414	247	382	531	422	373	366	370	0.315908
TSPAN6	532	622	457	1567	1497	1718	1800	1594	1587	4e-24
SRPX2	1096	1495	1019	2820	2745	2765	2020	1720	1677	1.65e-07
IL13RA2	17	6	5	0	2	0	3	3	3	0.00103977
SYTL4	465	548	447	595	553	520	360	299	308	9.59e-09
NRK	3	2	0	0	0	0	0	0	0	0.0525966
CSTF2	330	283	276	460	540	584	737	744	723	2.31e-10
LRCH2	225	160	206	69	62	53	32	31	17	2.66e-28
PWWP3B	264	210	283	28	20	16	7	5	9	4.09e-68
SNX12	353	257	299	467	397	466	350	330	366	0.199524
RADX	42	30	10	7	4	9	2	1	7	2.98e-07
RNF128	3	5	1	0	0	1	0	0	0	0.00782012
XKRX	0	0	0	1	1	5	3	4	3	0.0344348
FOXO4	201	167	197	323	292	325	242	190	260	0.0764969
CXorf65	0	0	0	1	0	0	0	0	0	0.490434
TBC1D8B	302	187	216	231	195	255	164	149	173	0.000331047
TMEM35A	9	4	17	25	21	14	11	7	1	0.047782
IL2RG	0	0	0	19	15	19	16	17	11	2.46e-09
RIPPLY1	0	0	0	0	0	3	0	0	0	0.192342
PLS3	10004	15133	12155	10495	10348	10686	8910	8012	7559	4.83e-09
CENPI	154	104	92	227	285	319	497	473	480	2.65e-16
CLDN2	4	1	6	1	8	4	8	7	10	0.471828
NLGN3	41	33	16	6	9	10	1	1	0	9.97e-15
MORC4	1403	911	1375	861	828	860	688	630	657	2.96e-17
GJB1	0	2	0	0	2	2	0	0	0	0.246783
RBM41	112	63	85	149	108	105	100	105	141	0.951848
ZMYM3	645	530	526	899	848	907	793	715	709	0.110983
DRP2	0	0	0	0	0	0	0	1	0	0.478732
AGTR2	0	0	1	0	0	0	0	0	0	0.407233
NONO	4455	3555	4042	7439	6480	8256	8417	7758	7682	3.41e-06
FRMPD3	15	28	46	0	0	0	0	0	0	5.47e-17
DMD	316	201	275	686	706	733	492	484	432	1.8e-09
ITGB1BP2	28	67	23	56	45	43	91	49	51	0.549422
PRPS1	575	600	513	1054	915	1274	2249	1899	1979	8.77e-35
VBP1	729	648	784	1083	1128	1196	1309	1133	1138	0.00798518
RHOG2	160	122	174	261	288	372	340	268	278	0.00338092
Metazoa_SRP	11	0	8	17	12	18	9	12	7	0.342649
RAB39B	220	265	279	208	227	277	227	165	162	0.000336607
CLIC2	93	37	69	294	296	288	45	48	32	4.13e-19
TSC22D3	949	1990	1148	1855	1791	2073	1120	732	842	4.65e-06
KLHL13	23	39	49	20	17	20	2	7	4	1.06e-12
TAF1	974	820	919	1587	1448	1400	1262	1094	1214	0.0223472
SPRY3	20	21	40	22	19	30	20	29	15	0.15205
MID2	219	135	216	409	384	389	181	128	137	1.62e-09
VAMP7	920	951	916	1225	1251	1245	1162	968	898	0.0817699
TEX13B	0	1	1	1	0	1	1	1	0	0.972975
VSIG1	0	0	0	0	0	0	0	0	1	0.480549
WDR44	195	167	206	263	296	297	210	221	202	0.134844
BTK	134	207	174	381	377	466	593	542	608	2.54e-13
PSMD10	486	481	517	864	866	1030	1121	989	1027	1.45e-08
OGT	2188	2158	2401	2345	2274	2120	2261	1978	1924	0.000250273
DOCK11	946	404	822	516	538	445	471	435	468	7.51e-06
ATG4A	111	163	117	136	120	152	103	85	86	0.00465218
IL13RA1	6688	4646	6874	20207	19215	18268	7393	6539	6793	4.51e-26
ZCCHC12	15	8	9	295	216	255	112	112	93	5.46e-36
LONRF3	485	200	282	511	475	458	498	537	495	0.400482
SLITRK4	0	2	0	0	0	0	0	0	0	0.206948
COL4A6	0	1	0	1	0	0	0	1	0	0.989195
NHSL2	87	94	82	383	425	353	198	220	229	3.83e-15
PLCXD1	285	316	233	509	468	643	361	279	335	9.81e-05
RPL36A	2936	2904	3382	5611	3492	4086	4193	3311	3785	0.568231
GLA	229	132	147	319	280	342	343	299	314	0.0140237
HNRNPH2	1280	1076	1056	2176	2244	2440	2214	1817	1899	6.19e-07
ARMCX1	1497	1305	1447	1477	1465	1584	1033	833	886	2.54e-17
SLITRK2	2	2	0	0	0	0	0	0	0	0.0738716
GTPBP6	221	279	233	406	323	405	334	267	344	0.373625
ARMCX4	282	233	289	207	243	180	216	226	248	0.00114714
RTL5	1078	939	829	559	504	507	610	722	637	1.44e-17
ARMCX6	371	422	398	380	368	449	322	314	304	4.79e-05
MAGT1	622	625	637	618	793	785	640	501	560	0.00284197
PIN4	107	109	118	154	134	146	161	146	151	0.853213
ARMCX3	2726	3105	2494	2910	3004	3171	2161	1841	1866	2.55e-10
ERCC6L	201	72	103	229	199	328	663	536	592	1.06e-12
ARMCX2	373	362	364	613	573	562	285	191	263	1.73e-12
RPS4X	15222	19977	17311	24316	21642	26160	23443	18580	18981	0.340192
CITED1	0	1	4	8	7	5	1	1	2	0.0831985
ATP7A	509	311	490	362	433	285	281	269	310	6.68e-05
HDAC8	126	120	134	203	223	253	216	158	198	0.123692
PGRMC1	2264	1607	1942	3211	3087	3409	2158	1707	1796	1.46e-07
SLC25A43	222	193	226	416	403	424	214	146	157	1.08e-10
COL4A5	3	13	2	0	0	3	0	0	0	0.00587165
UBE2A	898	829	830	833	886	1186	1172	899	969	0.304357
FMR1	1044	1051	993	1094	1083	1106	1111	847	865	0.000471244
PPP2R3B	294	304	284	430	443	588	853	639	756	8.79e-11
PGK1	4674	5472	4051	12096	11678	11965	7029	5703	6294	4.75e-13
CXHXorf56	115	84	89	149	134	183	190	182	204	0.0211365
NKRF	313	278	279	424	395	580	1039	924	930	6.13e-25
TAF9B	460	333	612	80	96	116	187	119	127	1.85e-31
SNRPC	637	910	859	999	920	1437	1585	1381	1378	0.00536359
SEPTIN6	6969	4878	6056	3570	3045	3512	3221	2691	2792	1.4e-27
LPAR4	3	0	5	0	0	0	0	0	0	0.0222612
SNORA70	7	13	10	22	5	5	26	15	18	0.282614
SNORA62	24	15	16	22	24	29	50	37	38	0.00850792
AFF2	0	7	5	1	2	0	4	0	0	0.320771
CETN2	749	536	652	861	760	903	678	494	489	0.000134464
NXT2	252	170	123	212	242	339	317	308	291	0.249099
NSDHL	1529	946	1176	1356	1254	1831	1320	1086	1257	0.10321
BRWD3	229	155	190	402	474	298	283	303	333	0.0188063
ACSL4	2730	3074	2886	3144	3486	3717	3605	3152	3075	0.378786
ZMAT1	4	2	0	4	4	0	1	1	2	0.772408
RNF113A	200	198	177	284	240	361	372	248	290	0.301804
NDUFA1	231	226	186	244	246	248	205	195	188	0.0530672
AKAP14	1	0	1	0	0	0	0	0	3	0.299768
ZNF185	42	128	56	18	26	21	4	10	8	4.34e-15
BEX5	10	21	5	0	0	0	92	108	90	1.18e-39
TMEM164	380	237	440	903	873	977	588	595	623	2.52e-07
NKAP	348	286	327	481	388	434	357	331	369	0.261211
AMMECR1	82	60	77	125	119	133	218	221	207	2.82e-07
Y_RNA	0	1	2	3	0	1	3	1	1	0.96469
RTL9	0	0	0	1	1	0	1	10	6	0.00598795
IDS	5574	5032	5506	6398	6629	5971	4428	4742	4204	4.29e-05
TMEM47	1476	2177	2490	2005	2150	1697	1733	1483	1331	0.000200064
SLC25A6	22836	22312	21818	30228	26811	34349	28303	24719	25917	0.30992
CHRDL1	2526	2791	3247	2395	2112	2218	1641	1465	1352	1.11e-20
ASMTL	599	538	548	782	743	1262	1545	1319	1466	1.23e-10
ZBTB33	587	459	577	1068	1023	1049	960	895	873	7.94e-05
CXHXorf40B	386	421	366	527	427	511	549	435	427	0.844636
TMEM255A	132	283	118	18	33	29	18	20	19	5.64e-23
AKAP17A	596	633	507	1023	957	1162	934	931	996	0.00162316
ASMT	0	0	2	0	0	1	0	3	0	0.793043
ARMCX5	79	59	84	62	76	71	68	45	71	0.0754294
LAMP2	6940	6072	6919	6627	6618	6296	3622	2992	2890	6.03e-25
DHRSX	382	400	371	339	315	391	282	240	237	8.82e-09
BHLHB9	353	352	318	429	448	470	295	250	255	1.84e-06
SH3BGRL	1058	1028	920	586	673	562	151	134	89	8.63e-74
ZBED1	1279	1345	1276	2019	1983	2135	1402	1201	1222	7.85e-08
CAPN6	0	1	0	3	1	1	2	0	0	0.56494
GPRASP2	134	148	115	157	146	138	27	41	32	6.91e-16
CUL4B	1466	1110	1321	1671	1652	1850	1474	1193	1281	0.0063362
ZNF275	183	133	161	176	184	146	160	152	163	0.288323
GYG2	4	14	13	4	10	8	1	1	2	0.00227174
U2	7	10	3	15	29	19	19	26	17	0.0209391
ZFP92	1	0	1	3	0	3	4	2	3	0.441504
MAMLD1	11	47	8	70	90	76	49	66	28	0.0258729
BGN	53026	67559	57400	23884	21842	25619	15544	13435	13068	2.29e-101
MTM1	195	179	235	266	363	347	322	279	243	0.366201
TCEAL8	645	462	557	745	681	748	746	548	630	0.577825
ATP2B3	0	0	0	2	1	0	1	3	1	0.172202
ARSL	79	262	104	144	133	196	130	97	120	0.199735
PRRG1	247	145	195	264	255	270	234	211	191	0.419561
LHFPL1	0	0	0	1	4	13	0	0	3	0.0264128
TCEAL1	390	328	390	437	461	436	273	213	271	9.21e-08
MORF4L2	3091	2933	2881	4465	4218	4957	5323	4508	4583	0.0216065
MTMR1	667	880	699	868	876	948	891	845	787	0.425709
CCNQ	140	119	184	255	225	307	302	281	278	0.0152787
LANCL3	19	8	13	29	42	45	16	18	34	0.0110219
AMOT	12	6	13	77	106	226	1	5	2	4.59e-29
MCTS1	298	355	299	319	340	380	310	202	198	0.000250775
APOOL	148	115	134	232	244	262	243	194	237	0.0366775
DUSP9	1	0	0	3	7	2	2	3	2	0.111937
XK	0	0	1	2	0	0	0	0	0	0.440214
CYBB	0	1	0	0	1	0	0	0	0	0.552415
SATL1	1	0	0	0	0	0	0	0	0	0.411864
PLP1	0	0	3	0	0	0	0	0	0	0.119393
C1GALT1C1	249	172	209	291	320	385	478	442	500	5.75e-06
RAB9B	1	1	0	0	0	0	0	0	0	0.210372
ZNF711	58	44	81	146	173	158	123	100	124	0.00254586
DYNLT3	467	518	497	875	982	1033	531	403	479	6.74e-12
MXRA5	2086	1053	3436	139	156	113	0	0	0	2.06e-113
SYTL5	3	1	3	26	20	47	20	40	32	2.43e-09
BCAP31	3133	3117	2839	2757	2597	3455	3587	2864	2967	0.00237085
SNORD22	38	54	57	44	51	74	100	93	105	0.00567102
ABCD1	550	432	430	741	575	762	491	413	437	0.000380271
PNPLA4	134	100	116	135	111	133	106	71	89	0.0140473
CACNA1F	0	5	3	1	0	2	1	0	2	0.38625
PLXNB3	116	261	125	133	146	127	64	70	56	4.27e-06
HMGB3	328	202	308	551	566	764	811	659	778	5.67e-09
CCDC160	1	2	0	5	1	0	8	6	4	0.175428
GRIA3	391	274	421	845	803	699	579	514	445	6.69e-05
PHF6	537	495	538	752	899	980	797	754	818	0.0361307
S100A10	2642	1676	2813	2996	2037	2464	1229	1095	1167	1.75e-13
DDX3X	6474	6140	6630	9053	9805	10293	11528	10734	10437	0.00362192
U3	3	1	4	16	10	4	2	5	7	0.208337
ANOS1	63	96	56	8	6	13	2	11	1	2.85e-27
HPRT1	940	795	806	1587	1681	1919	2236	1701	1794	2.04e-11
SCML2	2	1	6	2	5	1	1	3	13	0.662789
VMA21	889	778	774	923	1007	1084	1050	928	886	0.626842
RPGR	2747	2348	2794	872	842	920	522	469	409	3.36e-138
CHM	430	268	400	431	439	456	312	245	258	5.4e-05
ARHGEF9	0	3	3	0	0	0	0	0	0	0.0367949
SRPK3	76	196	85	65	52	105	143	130	138	0.0139148
THOC2	724	517	702	1045	1162	889	982	1001	1047	0.140993
PLAC1	11	2	10	8	28	18	18	22	28	0.0878031
PABIR2	366	307	295	367	417	566	941	774	781	7.19e-13
PUDP	1231	900	1014	1383	1357	1549	1331	1173	1251	0.503283
IDH3G	1252	1176	1212	1921	1693	2192	1652	1394	1440	0.00831351
U1	12	10	8	11	8	16	10	11	9	0.823
STS	147	122	105	101	107	136	94	74	97	0.00374166
CCDC22	329	277	269	520	425	550	442	355	410	0.0504595
PRRG3	1	0	1	4	11	8	0	0	0	0.000445211
AMER1	187	95	198	215	231	169	120	128	129	0.0379044
CDKL5	100	29	61	118	132	113	52	57	61	0.0187478
TBL1X	3772	2956	3969	4078	3607	4105	2923	2899	3119	0.000133876
SSR4	3136	4154	3361	3983	3326	4304	3613	2814	3098	0.00322898
MAGED2	3086	2728	2675	4198	3938	4470	2870	2404	2468	2.4e-07
NYX	2	1	0	2	2	1	2	0	0	0.723089
FOXP3	2	0	2	4	2	2	4	3	2	0.777355
PDZD4	0	0	0	3	1	0	0	0	0	0.119132
GABRE	25	2	11	0	0	0	0	0	0	3.52e-06
PABIR3	0	2	2	1	0	1	0	0	0	0.147713
MOSPD1	130	146	121	146	140	159	174	148	126	0.5934
CASK	1727	1238	1767	1061	955	1127	861	830	754	7.03e-23
RS1	0	0	0	1	3	2	2	0	0	0.146057
L1CAM	22	6	25	29	15	29	19	10	20	0.480399
WAS	0	1	1	12	4	5	3	3	1	0.0374013
PPP1R3F	51	37	39	24	18	52	33	38	35	0.0397068
XIAP	805	628	862	902	980	1121	945	814	798	0.30224
GABRA3	83	39	73	0	0	0	0	3	1	1.25e-44
SNORD39	8	5	12	20	23	34	52	52	50	6.9e-10
PPEF1	7	10	8	3	2	0	0	1	0	0.000227004
KLHL4	0	3	0	143	92	97	18	22	10	1.41e-35
STAG2	1721	1250	1901	2375	2994	2707	2561	2333	2364	0.0944764
WDR13	730	937	859	1049	989	1142	993	845	818	0.113892
TSPAN7	48	48	39	133	134	144	57	49	66	5.23e-08
SMIM10	2	8	4	22	24	10	13	6	12	0.0426049
CLCN5	183	86	125	172	174	132	107	138	165	0.704191
MID1IP1	1113	1317	1305	1474	1355	1810	1585	1321	1418	0.553538
PABPC5	108	58	124	131	137	96	65	85	71	0.0711788
CLCN4	542	625	597	841	680	769	466	396	423	3.66e-09
RBM3	3021	2762	2834	4522	4009	5013	5550	4555	4871	0.0020868
AVPR2	0	0	0	0	0	0	0	0	3	0.172774
BCOR	860	873	816	858	892	931	708	703	702	2.73e-06
ZNF449	146	63	123	183	200	214	146	89	135	0.0886861
ARHGAP4	2	0	1	6	9	15	4	4	0	0.0193393
PHKA2	239	209	270	255	231	269	272	232	244	0.161822
INTS6L	244	293	272	143	163	145	138	145	140	4.45e-12
MID1	33	32	7	46	34	24	26	25	33	0.82372
ZC4H2	126	127	96	20	8	9	0	0	3	6.97e-54
RNaseP_nuc	0	0	2	0	0	0	0	1	1	0.351554
CCNB3	146	67	89	208	229	277	425	392	411	7.03e-12
RENBP	1800	1936	1880	1553	1137	1664	1920	1493	1593	3.71e-08
HCCS	412	322	308	547	497	684	771	593	617	0.00127117
ATP6AP2	4394	4260	4096	4838	4677	5053	4078	3465	3497	3.27e-05
LAS1L	570	521	447	860	791	864	899	764	800	0.0249202
ARHGAP6	50	44	33	261	290	257	106	82	102	1.61e-19
HCFC1	4055	2486	3309	4363	4611	5017	5803	7160	6697	0.000188393
SLC9A6	451	347	427	481	456	451	417	417	418	0.132657
DGKK	0	0	0	0	1	1	0	2	0	0.452489
PPP1R2C	0	0	0	1	0	0	0	0	1	0.637956
CXHXorf38	75	53	78	118	110	150	71	64	84	0.0192768
MSN	8368	9381	7716	17194	16122	17775	12359	11806	11816	2.21e-06
FHL1	3802	4320	5941	210	167	222	75	46	55	5.84e-286
TMEM187	164	104	86	119	154	178	178	123	141	0.990309
IRAK1	3106	4097	2520	2874	2637	3898	4456	4456	4790	0.00396587
MED14	788	577	697	833	922	923	1112	1076	1055	0.0268662
MSL3	949	648	805	889	788	1010	999	875	993	0.283711
MAOA	44	37	41	0	0	0	0	0	0	8.84e-33
MECP2	1022	987	915	1056	995	1061	1088	1053	1101	0.0407204
SHROOM4	306	253	332	1997	2179	1606	711	810	751	6.31e-42
OPN1LW	4	8	2	2	5	0	0	3	1	0.275623
VSIG4	0	1	0	1	0	0	1	0	0	0.987698
TEX28	16	45	29	7	6	10	10	7	8	7.26e-08
TKTL1	417	197	332	678	695	955	989	821	831	7.84e-08
ADGRG2	29	8	5	1	3	0	0	1	1	5.64e-05
HEPH	0	1	0	10	12	17	8	7	10	2.38e-05
NUDT11	0	0	0	4	2	0	0	1	0	0.122021
EMD	1435	1737	1534	2349	1959	2729	2933	2301	2395	0.0510834
GSPT2	153	139	178	92	70	93	85	54	88	1.64e-08
MAGED1	6146	5043	5364	5788	5356	5207	2912	2215	2313	6.36e-26
MAP7D3	1390	1230	1454	2529	2612	2608	1820	1722	1705	8.8e-07
EFHC2	0	0	4	2	7	2	1	2	1	0.56252
FLNA	84124	119442	82699	57940	56876	62536	59810	70811	65254	4.74e-15
PDHA1	2111	1888	2184	3017	2935	3700	4305	4014	4112	5.57e-07
AR	0	1	1	0	0	0	0	0	0	0.20775
MAP3K15	1	0	7	0	0	0	0	0	0	0.0296405
GPR173	247	209	264	489	480	507	422	400	360	0.000325812
PRPS2	630	526	633	1132	1275	1407	1693	1630	1660	8.26e-19
OPHN1	97	74	118	100	102	106	27	30	23	1.96e-13
FUNDC1	161	192	217	347	416	417	258	214	250	0.000213463
TLR7	0	0	0	0	0	0	1	0	0	0.488963
YIPF6	1588	2268	2153	846	985	1009	852	822	751	6.19e-35
SH3KBP1	1373	1097	897	1030	925	1136	707	611	614	2.35e-14
KDM5C	1703	1753	1687	2375	2193	2334	2102	2070	2196	0.84221
STARD8	35	29	22	96	75	114	102	99	105	3.19e-07
TCEANC	34	38	41	32	34	29	26	26	16	0.0019327
RAB9A	569	629	708	720	671	791	802	658	688	0.296156
TRAPPC2	221	341	237	270	278	369	385	292	325	0.585845
KDM6A	189	168	185	268	349	300	269	255	280	0.170698
TENM1	0	3	0	0	0	0	0	0	0	0.118133
RPL10	19354	22580	22007	28204	24673	29234	25140	20745	21329	0.0456708
OFD1	271	371	299	398	371	380	251	233	256	0.000332024
DNASE1L1	942	942	928	1731	1577	2027	1836	1618	1574	2.73e-06
PJA1	688	645	653	527	412	575	640	568	641	6.52e-08
FAM155B	54	114	56	2	5	4	8	10	13	1.52e-28
TAFAZZIN	936	830	905	1083	912	1257	1063	919	894	0.168391
EDA	131	205	176	13	12	23	12	25	26	1.33e-32
BCLAF3	141	125	123	135	169	172	168	150	117	0.744377
IQSEC2	112	100	115	155	143	122	53	59	58	6.15e-07
GDI1	2404	3246	2330	3232	2881	3634	3784	3197	3292	0.703329
IGBP1	712	744	757	738	630	832	679	525	517	1.34e-06
MAP7D2	1	0	0	2	0	5	1	0	1	0.384394
AWAT1	1	0	0	1	0	0	0	0	0	0.55726
ATP6AP1	1507	1670	1285	1756	1645	2097	1917	1811	1715	0.768647
EIF1AX	1809	1806	1833	2286	2497	3146	3721	2993	3030	0.000625865
GPM6B	0	2	0	15	25	33	37	31	42	1.65e-15
FAM50A	875	1117	886	1084	933	1187	1032	925	1014	0.0738172
SMC1A	1310	796	949	1694	1671	2078	2368	2763	2614	1.8e-09
ARR3	0	4	0	3	7	0	13	14	7	0.0676921
GSTP1	2354	2238	2229	2060	1712	2164	1773	1387	1510	5.76e-14
FANCB	98	29	56	146	223	240	237	274	317	7.05e-07
PLXNA3	360	309	468	519	488	504	423	364	403	0.161753
PDZD11	503	436	435	464	460	647	650	601	622	0.114676
GLRA2	0	0	0	0	1	0	0	0	0	0.487673
HTATSF1	1315	1342	1307	1796	1727	2222	1992	1836	1819	0.35419
RPS6KA3	1431	1371	1521	1889	2163	2072	1766	1524	1515	0.0407219
RIBC1	38	35	38	75	60	62	44	38	56	0.163367
DIPK2B	1	1	3	3	4	2	0	0	0	0.0220955
KIF4A	633	347	411	637	793	1146	1587	1467	1414	3.81e-11
HSD17B10	870	884	881	1050	976	1344	1242	985	1005	0.900421
UBL4A	342	393	303	299	280	386	257	224	222	1.54e-06
CD40LG	3	7	3	15	27	13	50	22	56	5.37e-08
MOSPD2	711	544	752	1575	1561	1567	742	561	569	7.82e-20
SLC10A3	991	867	784	822	692	1052	1182	1218	1224	0.000265359
ARHGEF6	406	346	391	343	352	320	197	138	170	1.27e-16
CHST7	2	15	0	1050	969	1143	456	443	394	1.56e-167
ASB9	33	8	35	112	105	122	37	46	51	2.46e-06
G6PD	6293	4867	5065	6173	5330	6534	6477	6007	5789	0.198928
HUWE1	2963	2428	2709	3157	3539	2653	2416	3222	2780	0.292717
SLC9A7	2	17	5	293	276	178	89	107	78	6.1e-21
RBMX	1694	1409	1467	2666	2703	3268	3665	3463	3625	2.51e-12
GDPD2	2	2	0	7	3	6	8	8	6	0.0823189
ASB11	105	70	79	146	126	155	165	192	171	0.0172454
VEGFD	8	6	6	0	3	0	0	0	2	0.0104788
RP2	125	97	135	144	149	173	157	136	132	0.905516
FAM3A	6	5	3	5	3	0	1	1	3	0.265781
PIR	7195	6327	7933	4078	3407	3356	2699	2284	2252	7.69e-43
CNKSR2	10	14	12	198	288	332	126	130	146	2.56e-33
JADE3	39	24	26	100	96	95	68	91	86	2.79e-05
IKBKG	791	902	755	903	760	931	698	631	647	4.85e-06
PHF8	903	687	847	1127	1065	1130	1111	1204	1146	0.478542
LAGE3	391	504	414	610	566	791	1219	954	1045	1.39e-10
BMX	7	0	5	17	20	5	20	17	10	0.0795768
KLHL34	39	14	30	219	220	284	90	119	71	6.32e-15
SMPX	0	0	0	0	1	3	0	1	0	0.26164
NDUFB11	775	919	735	966	807	1109	898	804	728	0.0519233
CHIC1	339	233	289	269	323	321	249	229	194	0.00129371
DKC1	1073	1181	964	1743	1534	2403	4813	4263	4451	7.33e-38
MBTPS2	382	286	330	436	538	534	681	548	549	0.0101381
RBM10	1198	1346	1071	1833	1615	2157	2599	2476	2518	5.29e-08
MPP1	1113	1227	1067	1307	1108	1461	1282	982	1027	0.0084099
SLC16A2	41	18	37	63	65	78	6	20	22	1.14e-06
PHEX	39	16	31	24	12	13	7	5	1	8.59e-08
UBA1	7209	7435	6801	8492	7774	9496	10158	8813	9014	0.395232
TSR2	359	407	361	508	434	507	572	510	607	0.164378
RLIM	1349	1078	1187	1775	1949	1753	1549	1518	1452	0.12293
FGD1	444	301	424	925	817	937	892	863	767	5.26e-08
PTCHD1	1	5	4	44	32	24	6	1	2	2.13e-10
F8	1	7	7	0	0	0	1	0	0	0.00174232
ABCB7	605	441	522	862	866	891	852	708	750	0.0424621
ATP11C	735	498	688	1423	1494	1557	1723	1490	1644	4.59e-13
GNL3L	1358	1297	1246	1770	1677	1838	2044	1735	1725	0.43408
PRDX4	3351	2656	3077	4266	4065	4494	2933	2476	2595	8e-07
UPRT	200	225	221	181	215	235	254	212	192	0.0853963
USP11	3963	4215	3850	6008	5549	6742	5878	5302	5649	0.269422
ZDHHC15	11	12	5	67	81	78	21	30	37	1.71e-13
ACOT9	1602	1708	1543	2102	1995	2328	1899	1602	1672	0.0363523
MAGEE2	19	21	7	0	0	2	0	0	0	4.27e-08
PBDC1	983	796	923	1067	1134	1301	1260	1044	1037	0.944907
APEX2	382	279	258	592	506	740	1019	829	878	1.7e-13
SAT1	204	182	173	905	760	811	534	404	359	1.7e-25
RPL31	6411	8045	7619	9782	7036	9278	8327	6196	7123	0.0581597
FUNDC2	1189	1064	1058	1238	1129	1368	1346	1150	1199	0.117629
APOO	150	130	129	207	177	252	312	239	206	0.0497409
FGF16	0	0	1	0	0	0	1	0	0	0.5482
CXHXorf58	1	1	7	2	13	0	0	4	3	0.797158
CMC4	38	35	48	32	35	40	51	16	14	0.0508933
MTCP1	15	18	25	25	19	17	13	26	17	0.60109
ATRX	1310	1125	1405	1639	1770	1650	1390	1351	1258	0.0339039
KLHL15	146	119	154	189	179	179	182	220	182	0.788483
CTSL	813	944	1045	1228	1034	1202	828	633	659	1.44e-07
EIF2S3	2087	2137	2287	2506	2647	3219	3640	3016	3285	0.0442708
ACE2	5	6	1	72	57	39	10	29	1	3.04e-07
ZNF157	8	5	6	16	12	11	7	16	21	0.337173
ZNF41	77	51	79	57	77	77	119	103	146	0.0127386
ZFX	451	314	400	614	700	653	673	733	599	0.0189836
ARAF	1031	1454	1031	1514	1392	1696	1447	1315	1381	0.707623
SYN1	11	3	11	31	28	24	40	26	36	0.000109157
TIMP1	7642	5226	5736	11300	8375	11672	16106	13756	16253	1.74e-09
PDK3	257	228	257	515	540	571	402	380	382	3.41e-06
CFP	3	0	1	0	1	5	1	0	0	0.44595
ELK1	719	518	546	747	661	835	668	585	685	0.309531
PCYT1B	71	57	51	104	94	136	70	45	26	0.00132556
UXT	278	234	257	312	339	351	447	311	362	0.43408
ZNF81	77	68	73	54	67	53	51	33	50	0.000441232
ZNF630	76	62	73	38	33	60	18	16	15	1.01e-14
SLC38A5	5884	7711	7349	1711	1697	2699	2094	2053	2002	3.84e-52
POLA1	697	461	526	735	882	1038	1528	1507	1559	4.26e-14
FTSJ1	573	405	505	965	907	1047	1077	1022	1067	5.73e-08
PORCN	773	518	575	1135	964	1206	753	710	760	0.00049748
ZRSR2	308	319	267	215	172	280	248	223	208	9.41e-06
AP1S2	4967	5021	4773	1555	1609	1986	1693	1431	1449	3.5e-84
ARX	0	0	2	0	0	0	0	0	0	0.208514
CTPS2	532	367	408	347	332	362	284	163	184	1.65e-11
SYAP1	1035	1563	1329	1162	1125	1205	1104	957	870	1.29e-06
SUV39H1	275	178	230	340	370	598	924	862	851	1.07e-17
TXLNG	174	173	165	300	287	278	337	360	354	0.000647325
U8	9	7	7	1	2	0	4	5	0	0.0122677
REPS2	105	155	158	36	31	32	14	2	10	6.13e-32
HDAC6	652	446	560	970	825	962	527	467	474	3.14e-08
ERAS	8	2	2	3	1	2	2	0	3	0.331484
PCSK1N	14	12	17	22	28	46	38	28	40	0.0270633
NHS	409	320	471	5	16	11	8	22	9	2.95e-75
SLC35A2	1402	1510	1283	1772	1658	2046	2101	1768	1915	0.539008
SMARCA1	217	113	215	514	448	396	376	338	366	0.000198949
SCML1	151	132	126	124	147	112	156	174	138	0.166341
OCRL	597	486	546	668	642	654	754	716	708	0.376271
RAI2	32	156	26	41	21	53	8	8	4	9.13e-08
PQBP1	682	759	725	1179	886	1006	819	731	718	0.0169177
PIM2	12	9	12	8	10	6	9	5	4	0.119432
OTUD5	1931	1893	1797	2731	2199	2849	2365	2245	2208	0.514802
APLN	15	43	34	539	439	359	321	456	332	7.28e-28
KCND1	51	37	34	131	123	115	32	34	28	1.98e-12
XPNPEP2	27	5	98	0	0	0	0	0	0	1.68e-15
GRIPAP1	447	493	431	760	601	762	613	510	470	0.0424069
ZDHHC9	1126	1147	1192	979	895	774	600	496	488	6.22e-24
BCORL1	240	156	197	411	344	321	218	212	199	0.00123907
TFE3	1276	1050	1184	1336	1106	1285	954	812	885	7.67e-09
ELF4	815	615	659	1033	950	979	892	969	897	0.711182
CCDC120	515	300	387	644	660	680	464	419	373	0.00188216
AIFM1	568	588	488	970	864	1039	1139	998	1029	1.13e-05
PRAF2	2508	2349	2166	2203	1970	2151	1370	1088	1227	1.13e-25
RAB33A	0	0	0	2	2	1	0	0	0	0.0613818
ZNF280C	302	197	248	342	404	364	488	399	418	0.0459868
SLC25A14	75	95	96	62	66	96	64	54	41	0.000546701
PRICKLE3	487	582	486	699	751	780	753	682	738	0.597657
GPR119	0	0	0	0	1	1	0	0	0	0.28843
RBMX2	209	166	192	262	274	375	361	387	377	0.0020982
SYP	0	0	0	1	0	0	4	0	0	0.33703
ENOX2	69	64	56	63	83	83	63	48	54	0.107043
ARHGAP36	0	1	0	0	0	0	0	0	0	0.405856
STK26	5	4	7	42	59	74	27	22	18	1.92e-14
FRMD7	0	0	0	0	0	2	0	0	0	0.296593
RAP2C	850	780	844	640	710	795	672	654	694	6.52e-08
MBNL3	0	2	0	0	0	0	0	2	0	0.34995
HS6ST2	2	23	9	0	0	0	0	0	1	2.48e-05
GPC4	241	370	178	137	114	243	268	237	214	0.00128431
GPC3	38	14	32	4	1	4	11	9	13	1.08e-09
PHLPP1	590	643	622	312	280	302	346	384	345	3.05e-24
RMND1	213	219	210	254	226	264	313	284	239	0.47844
ENPP1	1071	514	852	1079	1113	1115	570	503	590	8.64e-07
ARMT1	684	740	670	787	869	796	891	685	656	0.188758
ZCCHC2	430	450	394	673	617	695	703	719	688	0.0211248
CCDC170	2	5	0	9	1	0	2	0	3	0.835068
ADNP2	581	362	516	770	825	931	1049	966	962	4.53e-05
RBFA	680	677	672	664	527	742	1086	804	895	9.56e-05
TXNL4A	403	423	383	566	494	659	1034	894	949	3.84e-13
ESR1	9	2	6	0	3	2	2	2	0	0.0729157
HSBP1L1	2	7	11	5	2	14	4	9	4	0.818178
TNFRSF11A	5	1	0	55	108	74	9	17	16	2.72e-23
RELCH	691	719	852	562	580	527	589	610	560	8.08e-09
ANXA1	9929	8565	9643	18354	18801	20943	15628	13034	13381	7.45e-08
NKAIN2	0	0	0	2	0	0	0	0	0	0.284306
SYNE1	1726	2100	2278	3849	4160	3327	2606	2932	2384	0.00350558
RNF217	205	131	192	222	287	232	183	142	184	0.0916415
CTDP1	835	856	748	1168	1139	1442	1628	1723	1501	9.38e-07
TPD52L1	2	4	0	32	19	20	14	5	8	1.86e-05
PEG3	483	660	565	76	360	552	25	42	28	8.54e-18
ZFAND5	666	713	608	1206	1122	1377	1066	967	914	0.000311343
NOL8	1235	1111	1150	1236	1140	1634	1901	1939	1852	2.48e-05
HDDC2	357	412	315	690	565	620	829	721	770	6.01e-06
PIGN	243	207	353	251	347	304	211	185	191	0.00209531
GDA	2	0	3	0	0	0	0	2	3	0.107552
NFATC1	1272	861	1174	1323	1209	1037	402	339	268	4.9e-31
MYCT1	0	78	2	7781	7948	7086	2897	2377	2550	2.16e-11
ZNF428	282	367	244	460	308	494	321	265	268	0.0368565
SRRM5	3	11	7	3	7	10	2	5	11	0.781465
VIP	0	0	0	4	4	14	0	0	1	0.000726625
KCTD15	594	855	639	657	517	822	796	712	721	0.0288005
ZNF576	275	379	232	487	390	526	574	542	593	0.00743025
HEY2	0	1	0	1	0	0	0	2	0	0.920858
DKKL1	6	7	4	36	18	15	5	7	4	0.000606133
IARS1	5018	4811	5093	3320	3136	3718	3915	3717	3758	4.9e-16
IRGQ	754	928	659	1032	985	1235	1153	1254	1247	0.130097
CHST8	60	85	85	239	287	370	383	361	331	1.67e-16
C1H9orf85	107	92	110	113	110	151	155	141	157	0.38135
FBXO5	298	150	207	482	578	946	1718	1307	1392	1.41e-25
PINLYP	2	0	0	2	0	0	4	0	4	0.511898
TEAD2	784	578	758	2064	1754	2234	1612	1372	1307	9.8e-17
ZNF529	110	89	78	149	158	187	98	73	52	0.000354231
MTRF1L	111	121	116	151	163	202	220	167	183	0.294274
ABHD17B	307	243	305	561	639	689	613	438	476	1.85e-05
ZNF382	65	49	48	96	86	138	74	65	68	0.0410128
PEPD	1312	1475	1262	1396	1136	1504	1122	871	898	1.1e-09
ZNF484	79	57	70	86	95	77	100	113	128	0.211066
ATP9B	449	612	490	634	612	618	527	466	490	0.0306641
XRCC1	518	601	521	1131	982	1210	1281	1032	1066	1.37e-07
ZNF71	102	61	74	252	267	250	155	176	148	6.62e-07
NCOA7	382	191	371	691	692	587	461	383	456	0.00323062
RGS17	60	32	67	157	202	170	188	149	158	5.13e-06
MFSD14B	1625	1385	1303	1930	2071	2212	2287	2156	2155	0.0897101
CEBPG	437	440	504	299	277	478	501	472	494	5.26e-05
ZNF461	29	28	25	13	20	30	4	7	0	1.26e-09
ZNF470	59	62	42	53	51	73	37	27	30	0.000305413
CEMIP2	487	390	346	1557	1391	1235	1479	1547	1408	5.95e-24
ZNF575	207	122	149	221	195	224	112	103	101	6.16e-05
ZFP28	112	85	110	135	150	155	135	134	130	0.857725
TRPM4	170	208	162	468	482	524	231	235	226	3.33e-12
LRP3	323	276	390	161	177	157	86	66	28	4.49e-20
UBE2M	1328	1659	1401	2125	1865	2647	3307	2800	2781	3.87e-06
SLC6A16	0	0	0	0	2	0	0	0	0	0.280542
ZNF146	1112	961	1039	1278	1419	1557	2129	1712	1830	5.09e-06
IPCEF1	328	273	446	898	862	1047	757	651	693	5.73e-09
CHMP2A	1041	1026	1046	1322	1157	1156	748	584	534	9.94e-16
ZNF565	62	31	66	72	60	50	37	61	54	0.551917
WDR88	1	3	1	2	4	0	1	0	2	0.753296
ZNF667	260	205	263	393	389	377	316	272	257	0.0466224
COX7A1	131	81	141	146	104	116	67	36	36	1.32e-06
TRIM28	5601	5276	4889	9133	8894	12284	15708	14235	14258	1.46e-17
ZNF583	78	74	93	86	92	99	108	65	81	0.515052
PHLDB3	97	141	103	242	170	237	215	219	217	0.0362856
HRC	10	4	5	6	4	2	0	0	0	0.000639785
TRMT11	626	541	407	806	758	912	840	549	594	0.187472
GPATCH1	101	106	123	191	175	248	226	221	247	0.00459982
CAPNS1	12589	11887	11469	16289	14463	17916	12323	10874	11101	0.000107558
PPFIA3	6	8	14	12	18	28	24	9	10	0.480743
RHPN2	36	17	7	55	34	52	96	55	68	0.00118053
SCAF8	872	753	979	1217	1286	1219	1275	1287	1311	0.260292
PMAIP1	23	32	35	253	257	311	179	151	175	7.39e-26
ZNF444	238	289	222	479	475	673	581	449	506	3.65e-05
ZBTB45	255	179	210	327	305	433	414	325	369	0.0548012
CENPW	179	91	132	445	300	478	647	504	538	5.54e-14
ZNF787	461	473	452	809	619	1003	837	759	728	0.0124171
FAAP24	327	323	308	348	309	473	627	567	630	2.4e-06
LIN7B	40	56	58	73	64	67	30	37	41	0.0043827
MBP	4	0	0	4	5	4	12	5	12	0.0455249
TBCB	1661	1463	1400	1808	1581	2247	1947	1617	1740	0.639531
CEP89	432	349	438	507	480	583	962	830	853	3.51e-11
SNRNP70	2564	2762	2166	3741	3174	4351	4979	4273	4430	0.000973431
EIF3L	2412	2519	2495	3169	2867	3444	3569	2954	3113	0.873033
POLR2I	434	416	336	600	461	652	844	639	656	0.00495327
RSPO3	26	31	33	2	5	4	1	1	0	8.83e-19
NTF4	1	1	2	5	8	10	10	0	5	0.190104
TIAM2	346	295	389	330	302	301	272	292	276	0.000461064
TRPM3	5	9	21	96	78	38	3	11	11	5.63e-10
OVOL3	0	0	0	0	0	2	2	2	0	0.266212
CCBE1	2	0	0	0	1	0	0	0	0	0.390948
ZNF324	364	322	319	438	455	510	473	371	375	0.572649
WDR62	428	231	258	365	355	561	764	806	722	5.16e-07
LYPD3	4	1	1	1	3	1	1	0	0	0.237186
RUVBL2	899	695	729	1463	1359	1930	2890	2520	2558	4.66e-28
LMAN1	2484	1900	2163	2615	2489	2579	2461	2437	2457	0.335212
ZNF236	388	219	366	369	370	356	369	415	377	0.599505
EPN1	3247	3010	2828	3479	2969	4110	2895	2602	2621	0.000386263
RNF146	755	863	736	1183	1045	1202	1281	1004	1028	0.47286
GYS1	675	731	657	1046	954	1025	737	725	742	0.00560372
ZNF132	58	69	60	38	43	45	24	33	19	6.15e-08
THAP8	128	66	96	105	79	75	48	59	49	0.000631601
TDRD12	1	0	0	7	9	20	18	21	24	5.07e-08
TFB1M	98	76	79	110	97	135	222	171	219	3.54e-05
U2AF2	3105	3081	2957	4469	3840	5224	6688	6048	6213	5.46e-08
FTL	33772	34326	34694	44793	40653	49298	49369	38706	41925	0.989268
CLDN20	0	0	0	0	0	3	0	1	0	0.391741
CLIP3	1329	926	1274	1700	1637	1430	584	560	579	7.09e-23
ECHDC1	591	558	684	1328	1306	1533	1110	895	963	2.35e-09
BAX	297	316	272	1409	999	1251	854	665	717	9.53e-26
CCDC106	627	559	565	778	734	811	850	713	738	0.945705
NOX3	0	0	0	0	0	0	3	0	0	0.183002
ALKBH6	260	242	264	378	326	395	381	335	309	0.750585
NUDT19	574	326	508	428	459	568	592	551	577	0.144475
DHDH	5	7	22	105	60	69	45	30	38	7.21e-08
ZNF581	78	72	70	103	105	146	85	96	72	0.24075
SOGA3	1	2	2	2	0	0	0	0	1	0.322994
ZNF580	835	678	675	937	1052	1444	1264	1097	1165	0.056597
RGS9BP	31	32	47	65	67	69	35	45	21	0.0114922
NUCB1	3262	5235	4097	6503	5367	6165	2542	2148	2307	1.77e-14
ZNF784	148	117	134	262	200	262	196	195	152	0.0794082
CEACAM1	343	313	331	647	539	636	261	228	176	2.47e-16
ZNF865	514	528	442	636	659	822	746	706	718	0.375801
ZNF584	52	49	72	115	105	117	84	65	74	0.0418875
TULP2	5	10	3	12	28	10	1	6	7	0.0612717
ZNF524	142	138	114	197	157	206	102	87	95	0.000124827
SEC11C	477	658	498	603	538	657	763	559	644	0.292516
ANKRD27	1547	1124	1639	1853	1936	2264	2017	1823	1844	0.797402
ZNF516	404	323	276	726	617	537	386	509	482	0.0220382
RNF225	1	3	0	0	3	1	8	4	1	0.427234
FIZ1	407	374	382	536	572	674	706	646	619	0.0116225
PPP1R15A	508	1066	735	930	845	913	425	448	408	1.14e-07
SDHAF1	534	634	495	790	685	1011	1047	849	918	0.0276286
ZNF579	320	291	253	533	414	636	618	515	507	0.00144103
LRFN3	61	39	59	91	92	113	83	53	76	0.142955
RPS5	8336	10397	8501	11827	10190	13085	12654	10141	11031	0.954974
KLF9	110	92	121	169	161	157	58	46	52	4.6e-10
PLEKHA4	1764	2093	1945	553	508	712	586	452	532	1.07e-82
ARID1B	2114	1387	1852	2252	2205	2162	1718	1839	1777	0.058416
TSHZ1	1008	663	985	688	739	836	587	560	596	1.8e-09
SBK3	0	0	0	3	0	3	0	0	0	0.0684499
ZADH2	417	351	379	355	317	423	479	357	383	0.0153743
ZNF532	1655	1295	1616	1595	1600	1293	1117	1104	1204	2.13e-06
PDCD5	588	535	580	669	664	859	1065	895	889	0.00108781
HSD17B14	46	79	54	469	366	380	100	64	91	1.38e-25
A1BG	8	6	4	5	7	7	5	2	5	0.460655
ZNF407	369	264	258	429	465	450	460	527	485	0.100989
CXCL17	0	1	0	1	0	0	0	0	0	0.553396
MAMDC2	140	106	71	1764	1837	1490	194	267	211	8.22e-79
NFKBID	22	12	20	39	19	47	49	38	41	0.0404322
SSC5D	1809	1384	2053	914	821	661	271	259	289	5.16e-63
ZSCAN22	733	610	848	897	894	932	806	764	740	0.151037
LIPE	119	75	84	226	247	265	187	187	201	4.91e-05
ZNF8	212	157	191	276	297	275	235	210	241	0.360957
MALT1	531	533	775	1234	1341	1319	1548	1682	1494	1.86e-09
BCAT2	880	872	705	1051	853	1011	931	880	862	0.255088
CNFN	0	0	0	0	0	0	102	77	56	1.11e-48
CNDP1	2	7	7	1	2	3	3	3	2	0.135344
CFAP95	2	0	13	1	7	3	3	2	0	0.440874
MEGF8	311	241	284	240	229	333	230	259	209	0.00511863
CNDP2	1777	1808	1782	2001	1651	2193	2087	1746	1934	0.0462663
PAFAH1B3	1414	1066	1425	1680	1268	1582	960	740	834	1.92e-11
NAT14	181	273	203	154	133	173	102	81	97	7.27e-10
TMEM242	547	412	475	771	764	722	560	434	480	0.000490467
PTAR1	232	306	241	353	417	413	317	380	384	0.57658
APLP1	180	271	158	596	514	568	296	233	265	6.14e-09
FGF21	0	18	5	8	6	10	28	33	34	0.000578215
DPY19L3	2233	1251	2048	2126	2197	1954	1258	1199	1167	1.85e-07
ZNF628	268	222	203	391	362	490	322	354	307	0.0375909
ZNF274	223	228	206	316	318	416	404	340	411	0.0267812
TMEM145	19	22	18	118	82	179	147	117	146	5.77e-13
ZDHHC14	1	8	6	93	71	101	112	108	110	1.99e-27
DIPK1C	0	17	7	0	0	0	0	0	0	0.001068
ZNF329	100	102	125	165	125	173	107	100	108	0.108826
PRR19	4	1	3	1	6	5	0	0	0	0.0131334
ALPK2	76	196	228	211	262	343	682	735	794	1.7e-10
RASIP1	58	140	37	787	765	989	393	293	348	2.42e-19
ISOC2	234	273	234	321	286	318	290	261	264	0.477856
PTPRK	718	912	888	2709	2611	2469	1552	1515	1417	6.22e-19
APBA1	18	56	25	763	688	1026	330	334	282	1.68e-51
CIC	5381	3296	4738	4952	4754	5425	3847	3685	3802	0.00120122
ZSCAN18	611	726	589	513	405	422	81	81	91	2.88e-63
MAMSTR	10	10	10	18	27	34	46	32	37	8.74e-05
ZNF135	143	113	118	116	135	147	89	69	63	4.66e-05
FUT2	0	0	0	0	0	0	2	0	0	0.285564
C18orf63	3	3	3	3	4	1	0	0	1	0.060805
ZSCAN1	33	39	36	43	42	48	29	34	20	0.0346074
SHISA7	0	0	0	4	0	3	0	0	0	0.0392603
ERF	923	973	889	1832	1771	2298	1960	1767	1779	2.14e-09
SNX9	2671	1775	2444	2833	2592	2832	1973	1775	1743	4.12e-06
ZNF606	138	138	168	263	278	250	171	182	177	0.0229583
ZNF507	635	501	690	772	905	851	955	946	962	0.108117
FAM189A2	0	12	4	48	66	81	25	30	27	2.75e-13
CA11	27	18	26	44	29	40	10	6	0	4.32e-10
GSK3A	903	911	765	1507	1303	1903	1987	1865	1928	2.49e-09
UBE2S	1755	2184	1266	2465	2431	4372	8163	7158	7717	4.29e-19
KIRREL2	0	0	0	3	6	6	5	8	3	0.00373858
TSHZ3	774	631	740	242	264	273	318	304	347	4.33e-42
DBP	351	451	379	992	921	893	399	285	288	2.93e-19
ZNF526	242	222	215	294	240	294	311	286	277	0.757923
RPL28	8015	9534	8088	11966	9564	13008	12869	9920	9957	0.970615
CYB5A	3615	4099	4355	1653	1609	1886	1465	1151	1289	1.83e-64
DEDD2	178	220	205	409	417	393	312	275	307	0.00146965
TMEM238	22	15	31	15	9	9	3	1	0	2.49e-09
SPHK2	871	915	838	988	870	1162	750	698	707	1.95e-06
TMEM190	6	13	22	8	5	24	11	9	3	0.251524
IL11	45	67	49	150	117	139	270	272	264	1.54e-14
TIMM21	462	438	438	543	567	754	805	596	763	0.0591231
ZNF536	11	128	47	0	0	0	0	0	0	3.52e-22
SYNJ2	712	476	733	1451	1350	1266	652	647	611	6.81e-11
FBXO15	5	5	2	3	4	5	5	7	5	0.774713
POU2F2	0	0	0	3	16	20	41	63	73	1.2e-20
RPL18	9065	10841	9158	15178	12954	17379	17085	13645	14077	0.108564
MAPRE1	1336	1491	1225	1988	1861	2309	3169	2614	2556	7.85e-08
PPP6R1	1770	1836	1617	2796	2465	3217	3481	3497	3596	8.39e-07
NETO1	10	0	0	0	0	0	0	0	0	0.046009
TJP2	325	284	198	2897	2741	3041	2673	2484	2423	3.53e-96
URI1	921	847	1083	1033	1205	1264	1395	1104	1175	0.701092
FAM71E2	2	2	0	3	2	2	1	1	3	0.922635
CBLN2	6	1	2	0	0	0	0	2	0	0.0300242
ZNF574	528	407	445	713	691	902	923	906	956	1e-05
LAMA2	4946	4048	4929	96	100	106	24	23	21	0
COX6B2	4	1	6	19	10	16	9	5	7	0.0415277
CCNE1	171	115	104	172	202	230	477	448	476	5.33e-16
SERAC1	381	316	401	630	688	692	488	425	420	0.000175364
GRIK5	7	9	10	15	49	43	13	8	10	7.36e-05
KMT5C	66	94	74	140	86	117	135	88	111	0.84925
C19orf12	108	141	99	17	24	35	34	12	13	1.86e-19
SULT2B1	0	0	0	2	0	0	1	0	0	0.498154
PLEKHF1	709	838	792	334	251	394	155	129	117	6.57e-63
TMEM150B	30	20	39	57	45	53	21	29	31	0.0190038
SOCS6	892	720	937	961	1174	1168	1205	1179	1135	0.578193
GTF2H5	194	236	185	369	279	405	368	330	367	0.0462944
POP4	966	623	786	619	527	809	923	619	843	0.000685372
NEDD4L	942	1069	752	1236	1161	1611	1359	1318	1266	0.514231
ARHGAP33	212	137	140	202	195	240	290	292	253	0.0609823
BRSK1	31	51	17	11	14	14	6	2	3	1.88e-10
LMTK3	26	22	25	370	269	345	94	67	60	9.31e-37
ATP1A3	2	2	2	0	2	0	2	4	0	0.468076
TULP4	278	199	328	918	950	814	685	773	712	2.96e-13
HSPBP1	926	1158	919	974	815	1358	1556	1239	1360	0.0155168
RTTN	264	195	203	470	488	609	860	839	843	3.97e-25
UQCRFS1	1837	1808	1730	2902	2606	3593	4089	3630	3771	2.16e-08
ZNF773	128	108	118	157	171	181	264	210	206	0.0123424
ARHGAP18	280	170	251	254	242	280	181	103	93	3.74e-06
TMEM181	933	716	716	1348	1449	1584	1830	1644	1717	9.92e-10
ZNF772	43	34	30	63	84	56	56	49	57	0.197628
DYNLT1	677	568	545	770	684	838	695	523	568	0.0246127
CYTH2	620	723	694	810	649	951	818	675	705	0.246819
FXN	109	114	116	196	183	227	263	215	252	0.00122291
SYTL3	0	0	0	2	0	1	1	0	2	0.296091
HSPB6	12118	6757	9838	3680	3510	3392	1256	1116	1118	1.17e-79
TMEM86B	6	3	6	4	9	4	6	13	17	0.237838
EZR	7655	7222	6873	9129	8728	10682	10866	10039	10068	0.31051
KCNJ14	22	19	12	27	25	32	42	37	42	0.0211868
LIN37	108	132	118	167	87	159	146	154	130	0.797158
PIP5K1B	2	1	1	3	0	2	0	1	0	0.396238
GRWD1	535	501	473	864	755	978	1988	1931	1979	2.11e-48
PSENEN	942	958	866	1186	963	1240	1132	793	924	0.072364
RABAC1	6692	6320	6123	7003	6080	7345	3715	2645	3005	2.01e-24
GRIN2D	6	5	12	22	23	19	5	6	3	0.000597666
L3MBTL3	378	328	357	539	470	514	300	315	271	5.29e-06
IGFLR1	2	0	7	6	1	1	9	6	4	0.560628
RSPH3	45	40	46	65	66	62	76	66	79	0.299903
ERFL	1	8	1	0	0	5	7	2	1	0.646836
ZNF304	246	195	197	319	300	384	416	384	374	0.00634222
KDELR1	3228	2709	2982	3970	3456	4378	3559	3113	3057	0.128528
TAGAP	0	6	3	6	0	0	1	1	2	0.65731
U2AF1L4	1	0	0	3	0	0	1	0	0	0.786162
ZNF805	110	116	123	171	149	163	163	125	137	0.82307
SYNGR4	7	4	2	1	3	1	11	4	12	0.0408514
AURKC	0	1	0	0	0	0	1	0	0	0.547301
PGM5	116	369	114	16	13	26	0	1	3	8.26e-31
TMEM143	105	92	118	104	106	181	124	95	122	0.710714
FNDC1	3074	684	952	481	582	507	153	111	176	1.6e-20
ARHGEF1	1894	1893	1658	2809	2409	3022	3107	2926	2701	0.0301133
CBWD1	543	687	516	765	651	854	816	649	673	0.923463
SYT5	0	0	3	1	0	1	0	0	2	0.875377
KMT2B	783	664	600	889	919	1073	1008	1155	1086	0.061954
TMEM200A	353	319	437	172	159	252	170	111	150	1.17e-16
EMP3	3713	2694	3477	2856	2224	3019	1624	1419	1518	5.25e-24
DNAAF3	108	121	110	85	86	86	37	30	30	2.04e-15
CD226	0	2	0	0	0	9	10	3	1	0.480555
DOCK8	1	0	8	11	5	8	11	3	8	0.575073
CCDC114	17	9	26	30	37	28	27	28	15	0.396277
PPP1R12C	1343	1621	1383	1721	1477	1874	1575	1498	1503	0.0995181
DOK6	688	209	315	273	237	301	378	337	337	0.0066938
EPS8L1	18	8	4	40	26	24	14	15	11	0.00807539
CD79A	11493	14618	12347	25649	21274	26742	20963	16440	17270	0.000243842
ATP8B1	1503	2591	1341	1298	1407	1310	501	510	454	1.83e-24
SOD2	433	539	460	1720	1739	1944	1314	1074	1089	4.59e-30
CARD8	4	7	0	7	10	4	11	9	8	0.507687
RDH13	78	95	86	207	205	254	457	546	499	6.95e-29
NARS1	3631	4088	3524	3167	3084	3953	6040	5314	5313	7.08e-08
TMX3	1832	1982	2368	1587	1798	1770	1466	1296	1340	1.83e-12
WTAP	1040	927	933	1619	1559	1912	1852	1576	1714	3.06e-05
ACAT2	3292	1798	2323	2844	2751	3775	2495	2000	2058	0.00719865
FECH	532	462	602	880	847	1011	751	579	648	0.0033662
ZBTB32	15	32	18	28	30	22	18	34	37	0.881008
ONECUT2	0	0	1	0	0	2	3	1	3	0.304099
ZSWIM9	59	64	34	100	85	139	42	42	31	3.31e-05
TCP1	3265	3655	3152	4901	4769	6377	9563	8352	8702	1.54e-15
KANK1	1825	2187	1619	1926	1990	2243	1653	1620	1494	9.36e-05
DSEL	544	711	544	526	585	573	389	334	346	6.08e-11
MRPL18	900	1000	791	1095	897	1253	1412	1201	1193	0.137159
PNLDC1	2	3	0	3	1	0	9	12	4	0.0427883
ETV2	1396	1584	1316	2176	1766	2448	2245	1928	2100	0.295357
LIG1	1155	919	791	1914	1767	2327	3008	2560	2614	1.25e-16
EPB41L2	3947	3185	3413	1854	1717	1970	1185	1119	1062	4.41e-69
DMRT2	223	307	360	125	121	168	74	69	47	2.42e-22
WDR7	759	693	840	729	913	757	649	745	779	0.0253848
SERPINB8	149	204	199	21	12	23	18	6	12	3.12e-45
IGF2R	5223	4969	5483	2045	2176	2138	1575	1818	1853	1.65e-55
CABP5	2	2	4	1	9	8	28	17	15	0.000682349
SERPINB10	0	0	2	0	0	0	4	1	0	0.197763
SERPINB2	0	2	2	0	0	0	33	34	37	5.01e-21
SLC22A1	0	0	0	0	0	0	0	3	1	0.1122
ELSPBP1	0	0	0	1	0	1	4	2	0	0.13093
CDC42EP5	1840	1919	1795	1548	1377	1741	1485	1058	1058	5.62e-14
SERPINB7	1	3	0	0	0	0	0	0	0	0.0727403
ERICH4	0	0	1	0	1	0	2	0	0	0.935731
SMARCA2	2085	1862	1901	1757	1669	1690	881	710	687	9.86e-45
HAUS5	446	344	351	749	671	1038	1564	1296	1487	2.81e-26
SLC22A2	0	2	0	0	0	2	0	0	1	0.875032
LENG8	1197	1239	1203	1520	1484	1414	1640	1723	1587	0.265704
DMAC2	407	346	344	484	457	586	873	752	719	8.63e-09
SLC22A3	1	1	1	43	21	33	65	58	73	1.08e-24
TTYH1	0	0	0	2	2	0	4	1	1	0.117998
NOP53	2902	3730	3359	5854	4642	5837	4611	3929	3800	0.0335579
TMEM91	399	492	425	627	559	703	427	356	431	0.000403876
LAIR1	2	1	5	1	3	4	0	0	2	0.277657
ATP4A	87	70	78	64	79	68	53	42	42	0.000119467
TXNL1	1598	1432	1570	1819	1659	2142	2458	2053	2215	0.0305356
MAP3K4	328	224	304	502	530	583	744	726	770	1.14e-10
EHD2	16606	15069	14905	19216	16631	19168	10156	9422	9398	7.4e-20
B3GNT8	85	14	36	56	55	75	72	48	49	0.975231
SERPINB5	13	3	14	2	3	3	12	20	11	0.00323902
EXOSC5	194	261	193	277	212	338	506	378	401	0.000547357
BICRA	600	512	472	1029	1124	1059	936	1038	848	3.29e-05
VLDLR	584	992	1034	257	276	369	372	303	255	3.51e-25
AGPAT4	398	363	351	551	444	534	481	444	431	0.692773
TMEM147	1296	1406	1294	1533	1240	1915	2013	1591	1652	0.275526
TGFB1	1529	1610	1324	3331	2700	3745	2968	2498	2511	2.4e-07
TCF4	497	497	418	2786	2733	2631	1449	1351	1331	1.67e-65
GAPDHS	39	76	67	67	60	102	92	81	95	0.670019
RPS9	10780	11716	11689	16896	15147	18496	17892	14382	15486	0.381713
SBSN	3	3	8	33	7	10	45	54	53	6.96e-09
CCDC97	864	810	811	1232	1206	1420	1387	1313	1295	0.0115165
PUM3	685	897	750	851	869	1154	1755	1460	1526	1.43e-08
VPS4B	957	784	898	1131	1160	1246	1353	1211	1188	0.377854
PRKN	1	14	12	2	3	1	0	0	0	0.000467755
NAPA	1516	1612	1295	2093	1867	2202	1969	1655	1771	0.500281
HNRNPUL1	6781	4931	6096	9703	9018	10259	9392	9571	9883	0.0242408
KDSR	355	441	414	542	483	623	494	483	474	0.690447
KPTN	181	152	149	224	218	263	240	238	239	0.50482
SLC8A2	0	0	0	0	1	4	0	0	1	0.212916
RFX3	56	33	52	120	119	101	91	144	118	0.00481489
CCDC68	21	7	2	38	35	39	99	74	74	1.92e-11
AXL	10399	9966	11013	6743	6415	7031	5595	5305	5389	5.37e-30
RAB27B	1	20	28	6	18	8	20	22	16	0.30661
PACRG	0	1	4	0	1	4	0	0	0	0.123633
QKI	4015	3678	4038	7194	7707	7575	6063	5807	5651	9.17e-05
MEIS3	373	333	366	259	222	275	86	65	110	2.25e-28
DHX34	302	331	303	319	291	335	286	305	324	0.0342551
BCL2	115	115	135	180	198	296	185	250	193	0.121263
CYP2B6	0	0	0	4	2	1	1	1	0	0.0871113
CUPIN1	388	286	357	436	568	663	884	765	791	6.28e-08
C5AR2	3	2	0	1	2	0	4	4	1	0.526491
GLIS3	150	104	117	401	383	340	190	271	304	3.32e-06
C5AR1	0	7	3	3	11	12	39	25	24	6.25e-06
INAFM1	278	285	213	437	377	585	545	425	503	0.00522891
CCDC9	504	619	533	784	578	922	699	613	644	0.573376
BBC3	259	393	397	1482	1440	1675	420	345	404	3.65e-40
SLC1A1	10	23	8	141	176	239	232	206	191	1.33e-24
SPATA6L	10	35	25	24	16	21	6	6	9	0.000227004
STARD6	54	59	81	69	64	76	113	102	95	0.0700762
POLI	160	138	137	129	138	139	215	122	125	0.177888
PLPP6	168	142	163	181	166	214	117	123	159	0.040628
CYP2F1	1	1	0	0	0	1	0	0	1	0.826742
MBD2	1539	1569	1526	1991	2049	2484	3120	2501	2548	0.000181758
SAE1	2677	2496	2413	3202	3107	4316	5548	4545	4678	3.52e-06
EGLN2	800	840	704	926	811	1174	1326	1038	1174	0.050204
ZC3H4	924	739	764	1374	1311	1456	1332	1370	1378	0.00136024
TMEM160	638	829	521	959	790	1160	761	611	681	0.032848
ZNF782	63	50	47	84	96	90	86	65	73	0.366888
RAB4B	475	511	369	533	468	576	418	330	327	0.000118804
ARHGAP35	2444	1908	2626	3360	3325	3076	2299	2553	2580	0.0713563
DCC	0	0	0	1	0	0	1	2	3	0.0952877
FFAR3	0	4	2	4	0	6	1	2	2	0.81282
ZNF510	81	62	58	100	86	93	65	55	58	0.0457959
MIA	6	6	6	3	6	1	12	1	1	0.539269
SNRPA	943	670	727	1340	1205	1735	2249	1903	2029	8.3e-14
C1H19orf54	130	106	127	126	101	123	124	96	110	0.0825309
ITPKC	230	207	205	401	391	387	278	234	253	0.000641815
AP2S1	1855	2374	1730	2433	2048	2586	2335	1911	1876	0.103718
MAG	6	3	0	3	3	0	1	1	1	0.444416
PRXL2C	749	876	861	1033	932	1035	797	674	677	4.71e-05
MEX3C	1435	989	1373	2509	2643	3123	3260	3113	3032	1.18e-11
NUMBL	2028	1719	1781	2063	1756	2178	1935	1790	1932	0.0161413
SMAD4	1654	1169	1578	2307	2520	2563	2558	2339	2394	0.00806753
HAMP	0	0	0	0	1	0	0	1	0	0.635855
USF2	1798	2074	1784	2612	2177	3000	1978	1763	1886	0.0028188
SLC1A5	8592	10054	7532	4601	4336	6312	8452	7687	7872	8.4e-14
ME2	785	518	679	1125	1005	1299	1852	1596	1589	2.09e-12
FKRP	423	421	488	524	590	637	618	629	643	0.466955
LTBP4	1174	669	1119	3584	3358	3743	1988	1739	1557	6.39e-19
STRN4	1614	1672	1521	2270	2185	2682	2635	2490	2396	0.04236
PRKD2	369	403	367	528	468	541	554	459	453	0.967307
LSR	10	9	11	21	4	3	10	10	8	0.772156
DACT3	638	592	537	291	286	252	114	89	122	7.42e-53
GNG8	0	4	0	0	0	0	0	0	0	0.071633
RNMT	771	767	771	1047	1134	1349	1209	992	1130	0.193718
FAM210A	236	302	231	340	280	326	390	356	334	0.439116
HABP4	302	303	320	294	282	386	260	196	189	7.48e-06
FXYD7	1	4	3	1	4	8	0	2	0	0.187647
SHKBP1	920	994	915	1482	1214	1646	912	770	736	1.88e-09
FXYD1	654	1020	636	139	132	177	53	42	40	2.36e-88
ZNF367	502	321	385	538	606	985	1198	1099	1098	3.02e-09
LGI4	576	745	422	142	125	157	23	31	29	7.89e-77
HSD17B3	168	119	133	163	157	152	67	50	31	4.4e-10
SPTBN4	0	0	0	25	9	26	20	38	15	4.2e-10
BLVRB	592	624	501	1242	1008	1274	1167	917	982	1.05e-05
SERTAD3	373	368	336	664	595	749	766	591	708	6.78e-05
SERTAD1	642	641	507	820	633	1031	1091	980	901	0.0361307
TSEN34	1221	803	969	2052	1805	2432	2619	2249	2367	1.71e-10
PRX	230	147	172	300	252	346	279	234	265	0.306103
HPN	11	4	7	89	90	67	15	2	4	5.95e-23
MBOAT7	1199	968	1060	1917	1850	2169	1776	1544	1530	0.000127202
ERCC6L2	1026	754	822	972	1099	1068	729	710	714	1.82e-05
TMC4	3	13	8	20	11	12	10	6	4	0.274236
PLD3	998	996	939	1943	1782	1996	830	726	819	1.01e-25
C19orf47	291	338	293	412	323	475	598	494	532	0.00377981
LENG1	87	97	78	140	108	146	126	127	113	0.751307
SCN1B	372	281	382	1310	1006	1154	157	139	110	6.8e-66
CNOT3	859	776	770	1222	1043	1404	1254	1168	1186	0.113583
GRAMD1A	962	1057	891	3327	3067	3616	2180	2161	2053	2.09e-29
ZNF792	32	34	57	168	127	124	84	88	88	5.41e-05
PRPF31	1128	1122	1074	1845	1455	2232	2284	1986	2080	4.76e-05
AKT2	1647	1278	1559	1244	1105	1378	1340	1351	1360	1.24e-07
PTCH1	421	351	346	354	464	431	445	377	432	0.368757
TFPT	106	152	114	154	115	158	174	125	130	0.736036
ZNF599	126	67	118	125	121	140	55	60	53	3.57e-05
NDUFA3	214	177	221	358	231	257	226	162	202	0.08558
OSCAR	0	0	0	2	0	0	2	3	4	0.0515661
CCNP	3	0	0	2	0	0	0	1	0	0.76467
TTC9B	1	0	0	0	0	0	2	0	0	0.438254
MAP3K10	233	302	255	272	268	341	253	235	249	0.055997
WTIP	633	617	517	696	682	926	900	781	725	0.719669
UBA2	1604	1480	1467	2709	2897	3315	4851	4368	4355	9.69e-24
PDCD2L	154	157	138	180	155	220	317	318	305	1.69e-05
PSMC4	1309	1320	1244	1883	1894	2370	2723	2311	2429	2.12e-06
GPI	5927	5652	4981	15556	14204	15652	9218	7805	8475	6.72e-19
CACNG8	0	0	0	1	4	2	4	1	3	0.0564921
FBL	1610	1463	1492	2971	2467	3750	5945	4768	5078	2.7e-25
PRKCG	0	1	9	2	2	9	1	2	6	0.933233
MYADM	6578	6993	6713	6676	6575	7133	5392	5442	5031	2.18e-07
DYRK1B	504	483	531	693	659	759	322	209	224	5.36e-22
GARRE1	529	577	537	1856	1649	1571	772	726	748	7.32e-26
LSM14A	1865	1602	1608	2587	2516	3015	3062	2682	2748	0.00290883
ZNF331	128	143	101	187	149	195	162	129	140	0.570292
PPP5C	786	707	729	1205	1087	1342	1829	1466	1486	5.29e-10
LDLRAD4	3	3	0	0	0	0	0	0	0	0.0385692
HIF3A	1	3	0	6	7	9	0	0	0	0.00138401
CCN2	3661	14303	5501	3199	2948	3092	3073	3083	2079	6.5e-09
PDE10A	322	175	260	80	93	78	25	34	37	8.23e-28
PGLYRP1	6	4	1	9	9	6	6	0	10	0.732645
EID2	322	287	280	536	456	677	648	605	650	5.26e-06
MOXD1	114	100	120	1	5	2	4	0	1	5.02e-76
CCDC61	187	221	183	338	288	393	292	254	277	0.100674
SUPT5H	1861	2101	1907	2695	2253	2869	3066	2916	3226	0.0354943
NOVA2	10	9	3	111	102	106	24	45	41	1.62e-19
DLL3	0	0	0	4	11	2	2	1	3	0.00782083
TIMM50	965	941	854	1207	1050	1577	2279	1919	2048	1.25e-12
STX7	1459	1526	1483	1862	2138	2190	1725	1438	1474	0.00497036
IRF2BP1	467	440	428	702	707	963	821	830	776	0.000615369
FOXA3	0	0	0	2	3	5	1	9	11	0.005838
RPS16	6505	7253	6646	11644	8944	11958	10696	8905	9458	0.145678
PLEKHG2	500	553	475	677	702	772	571	556	513	0.0375633
ZFP36	323	303	304	333	273	438	294	262	241	0.00627981
SYMPK	1349	1246	1209	1930	1867	2157	2346	2365	2477	4.37e-06
MED29	363	378	334	482	411	569	500	352	372	0.411666
PPP2R1A	3659	3545	3290	6272	5479	6604	5668	5006	5175	0.00533164
PAF1	761	756	737	953	896	1173	1125	975	999	0.666109
SAMD4B	1593	1650	1850	2027	1861	2231	1986	2164	2099	0.604678
SFT2D1	296	303	305	340	390	439	555	355	475	0.203716
GMFG	68	104	99	95	101	126	72	30	47	0.000512703
MPC1	346	353	369	336	287	419	469	403	410	0.0187271
VNN1	326	285	212	588	584	759	99	75	88	1.5e-44
LRFN1	52	137	124	118	111	173	134	108	154	0.988741
RPS6KA2	1146	1257	1028	1029	1015	1039	544	511	564	4.12e-26
ZNF615	295	223	244	337	360	411	279	269	305	0.166622
PAK4	828	639	740	1410	1374	1747	1592	1411	1428	1.83e-08
DMWD	1266	1227	1061	1472	1319	1862	1711	1698	1554	0.459613
RNASET2	1355	1170	806	2078	1636	1961	1361	1107	1189	0.000997179
ZNF432	112	66	78	89	96	84	52	53	52	0.00106507
DMPK	207	272	180	27	31	26	6	21	22	5.09e-34
SLC18B1	59	93	66	280	246	211	108	102	101	5.18e-08
FBXO27	91	255	89	165	137	193	312	225	220	0.187647
CEP43	218	174	222	342	359	439	622	452	532	6.63e-09
SIX5	500	412	418	646	551	654	500	421	499	0.058444
FBXO17	68	201	104	16	11	26	20	10	11	2.79e-19
FPR2	0	0	0	5	6	1	0	2	0	0.0351759
MRPS12	574	663	374	851	753	1067	1407	1292	1348	8.21e-08
HAS1	400	321	312	208	163	135	111	75	91	4.32e-22
SPACA6	173	86	170	585	538	506	385	352	410	5.25e-11
SARS2	150	149	137	247	228	292	303	264	265	0.00851545
FBXO46	166	262	167	311	266	317	290	281	347	0.476787
RPS12	10128	11737	10493	14209	13169	16960	17883	14208	15041	0.350822
CCER2	3	11	4	12	6	9	11	6	11	0.931742
QPCTL	283	203	268	443	406	454	439	345	449	0.0494525
NFKBIB	484	565	438	1005	858	1012	1089	856	886	4.25e-05
GIPR	46	25	37	78	59	62	62	30	22	0.0893989
SIRT2	892	763	782	1539	1352	1475	804	675	644	4.36e-15
EYA4	83	128	83	205	205	150	50	38	24	1.95e-10
RINL	2	4	7	2	6	0	2	5	2	0.619987
HNRNPL	4921	4341	4613	7859	6826	8710	10023	9204	9207	2.28e-07
TCF21	60	72	26	136	105	132	191	185	165	9.88e-05
FANCC	173	120	142	165	239	263	276	224	210	0.315354
TBPL1	180	173	189	399	376	406	344	367	384	2.06e-05
SLC2A12	23	32	32	65	81	69	14	13	11	1.02e-13
EML2	415	854	420	678	568	866	655	557	525	0.429275
MAP4K1	424	510	430	643	582	617	312	201	220	2.9e-15
AOPEP	471	768	612	1299	1233	1536	1179	1037	942	9.51e-05
SGK1	448	373	498	1993	1840	1716	921	795	750	1.35e-34
LGALS4	0	1	3	3	1	2	4	1	5	0.710141
FBP1	4	366	27	0	1	0	0	1	0	6.13e-14
ALDH8A1	4	0	4	6	5	2	8	0	3	0.962786
GPR4	22	71	12	2324	2239	2807	2265	2296	2063	2.93e-57
OPA3	339	264	314	532	386	520	505	416	477	0.22654
ACTN4	8387	11711	9043	9759	8489	10194	9317	9407	9181	0.00609417
HBS1L	1301	1152	1281	1548	1572	1633	1684	1421	1474	0.885607
DAPK1	223	398	216	1225	1192	1242	809	742	748	1.71e-16
GAS1	618	160	649	1559	1435	1645	443	334	365	1.97e-09
VASP	1997	2371	1863	4581	3795	5077	4606	4062	4229	1.89e-07
CAPN12	0	12	3	0	7	2	2	4	0	0.56494
PPM1N	4	0	2	10	10	6	7	5	11	0.119814
TUT7	576	419	435	802	815	703	623	668	658	0.140908
DACT2	0	0	0	0	3	1	9	10	12	9.74e-05
RTN2	142	182	148	272	291	405	333	315	279	0.0024708
EIF3K	2558	2847	2630	3457	3073	3960	4277	3488	3659	0.38064
MYB	2	0	1	0	3	1	2	3	6	0.39178
SMOC2	692	727	501	13	23	20	12	11	10	1.89e-161
FOSB	7	34	13	42	26	30	17	11	15	0.0517654
C9orf153	5	9	7	15	10	8	1	1	6	0.0450827
THBS2	110237	173948	119937	9738	9465	15485	16215	14970	12819	3.07e-134
GOLM1	2364	4923	3817	1528	1499	1700	1154	1048	1075	5.11e-28
ERCC1	353	366	362	430	419	558	479	364	393	0.552129
NAA35	401	397	436	603	606	831	868	750	780	0.000111509
AHI1	296	260	266	511	601	530	687	606	636	3.74e-08
POLR1G	162	250	199	379	291	477	870	780	806	2.14e-19
AGTPBP1	245	203	268	162	200	262	224	152	152	0.00119717
PPP1R13L	304	655	328	768	740	834	651	626	633	0.165544
FAM98C	756	902	756	733	660	897	754	618	670	2.83e-05
WDR27	31	21	50	62	60	60	12	5	6	2.62e-13
NTRK2	3	11	5	0	0	0	0	0	0	3.87e-05
ERCC2	353	344	294	426	361	454	712	622	630	2.27e-07
PDE7B	54	43	22	1540	1691	1804	313	290	276	1.31e-173
DSE	1581	1040	1535	2010	1868	1634	785	766	677	1.12e-16
CALHM6	24	14	16	28	16	27	13	16	13	0.140185
KLC3	1	0	0	0	1	1	1	3	1	0.494279
TRAPPC3L	9	12	17	10	15	22	9	14	27	0.956762
RASGRP4	26	34	37	43	35	42	34	35	41	0.86085
CALHM5	436	408	280	61	52	58	21	17	11	9.21e-71
CALHM4	1	3	2	0	0	3	1	2	1	0.600674
HNRNPK	10813	9531	10524	16748	15595	19001	20171	17730	18526	2.81e-05
RWDD1	836	960	908	902	948	1204	1559	1214	1340	0.00170287
MTFR2	716	453	597	710	729	1299	1717	1385	1316	6.15e-07
PSMD8	2922	2963	2814	3688	3094	4242	4622	3984	4037	0.153536
CKM	2	0	0	1	0	1	0	1	0	0.857088
GGN	328	262	232	193	133	170	111	108	120	2.42e-13
C1H9orf64	1010	919	925	1067	1056	1259	1484	1226	1336	0.0342382
BCLAF1	2220	1854	2002	2683	2899	3240	4110	3891	3854	7.19e-07
RSPH4A	0	2	0	0	4	5	5	6	3	0.254168
MARK4	481	534	501	758	706	839	629	675	617	0.222269
ZUP1	241	252	234	304	297	388	405	318	313	0.654308
CATSPERG	1	1	1	2	10	5	0	0	1	0.0180952
KPNA5	123	96	107	102	134	148	205	184	176	0.0279518
EXOC3L2	1	86	1	358	244	251	236	282	240	0.00844536
KIF27	126	99	121	150	248	164	211	208	181	0.243016
FAM162B	1	1	2	2	2	3	5	0	1	0.956722
BLOC1S3	202	202	116	287	269	334	222	246	239	0.232654
TRAPPC6A	116	57	155	173	161	204	112	79	91	0.0276286
KCNK6	328	205	252	699	636	622	747	777	777	1.96e-12
NKPD1	0	1	2	0	0	2	3	1	0	0.83233
PPP1R37	1184	1218	1066	1490	1362	1773	1527	1368	1339	0.790621
YIF1B	1882	1895	1663	3852	3078	4014	2193	1903	1697	2.77e-11
MAP7	0	0	1	2	0	0	3	1	5	0.199298
VGLL2	86	39	70	243	296	400	397	362	309	4.07e-16
GEMIN7	202	179	107	199	169	248	333	312	260	0.0205514
ZNF296	111	70	106	66	59	111	136	124	126	0.0211008
CLASRP	414	397	351	499	499	658	847	746	774	6.85e-07
ROS1	0	0	0	5	2	2	1	1	1	0.0410504
GKAP1	116	72	59	165	158	230	126	110	120	0.0156142
SPINT2	425	339	412	804	694	696	563	498	505	0.000660516
RELB	369	396	363	813	683	796	372	322	314	7.32e-15
PPP1R14A	55	40	73	433	306	257	97	66	62	1.73e-16
UBQLN1	3001	2443	2609	4167	3997	4499	5088	4846	4949	0.000110915
MAP3K5	98	61	105	73	69	88	81	116	138	0.115336
DPF1	62	51	59	44	23	48	103	111	122	3.65e-07
IDNK	46	46	63	161	124	124	66	28	53	1.45e-05
PEX7	210	229	280	217	212	236	213	127	157	0.000270773
DCBLD1	89	78	82	83	83	111	142	132	132	0.0393933
CLPTM1	2659	2793	2598	2866	2442	3520	3060	2919	2947	0.119477
FRMD3	522	175	395	437	425	213	9	12	25	6.52e-25
SLC35D3	1	5	2	18	11	18	2	6	1	0.0026894
SIPA1L3	2598	1694	2039	1689	1522	1412	1534	1786	1743	2.23e-07
GOPC	701	659	656	830	901	1013	932	871	874	0.875757
IFNGR1	1080	755	1032	1397	1406	1422	1244	1044	1018	0.0791238
NEPN	0	1	0	0	0	0	0	2	0	0.425535
NUS1	1290	1067	1162	1368	1673	1832	2531	2279	2228	5.25e-08
APOC1	33	28	15	100	89	108	60	51	77	3.8e-06
SLC35F1	2	5	2	0	0	3	0	0	0	0.0328449
APOE	11834	15348	11512	2823	2280	2855	1694	1185	992	1.47e-101
TNFAIP3	87	49	31	105	93	100	44	56	54	0.0359718
TOMM40	1560	1534	1235	2611	2438	3987	6923	6160	6733	6.17e-32
PERP	26	25	19	16	23	39	20	17	12	0.0784469
ZNF383	94	78	82	78	111	90	77	65	87	0.208401
NECTIN2	255	214	177	689	641	759	538	475	487	3.02e-16
CEP85L	130	63	130	183	179	120	133	123	136	0.690634
ARFGEF3	58	114	112	417	487	300	221	224	215	2.2e-08
BCAM	213	260	180	2351	2288	2422	727	617	601	3.14e-109
ZNF527	121	112	145	157	194	123	104	76	64	0.00160639
CBLC	366	433	343	266	272	392	203	253	263	9.93e-07
ZNF569	83	86	101	120	127	122	120	110	99	0.882319
TLE1	1874	1594	2181	1061	1055	1214	594	596	587	1.8e-53
BCL3	1733	822	1142	2218	2105	2713	1776	1643	1527	0.00826169
ZNF420	54	51	43	60	69	78	32	67	44	0.312143
MCM9	173	153	184	186	123	169	147	138	162	0.0418101
ZNF345	29	5	9	15	22	31	14	5	12	0.160439
ZNF790	40	38	37	63	41	35	36	19	23	0.0148174
ASF1A	182	142	184	290	326	384	408	301	347	0.000432232
CEACAM19	0	0	1	7	2	8	1	0	1	0.0139677
ZNF571	15	15	6	10	2	9	7	3	1	0.036574
PVR	1009	1135	816	2485	2186	2112	1963	2353	2174	1.5e-07
IGSF23	0	5	0	3	6	2	4	1	0	0.755508
ZFP30	88	97	95	124	123	159	123	71	58	0.0757256
FAM184A	10	11	18	32	29	23	39	51	40	0.000359233
NHSL1	1606	1617	1233	1684	1642	1421	639	695	646	1.53e-23
CEACAM20	3	10	4	3	3	4	3	10	11	0.290574
ZNF180	67	47	73	67	89	94	64	53	53	0.133487
ZNF229	106	61	90	163	155	166	90	109	89	0.0237389
TLE4	634	485	633	756	713	841	413	417	287	9.51e-11
ZNF285	4	10	1	10	6	16	6	4	7	0.511898
ZNF568	128	151	140	153	155	146	126	127	115	0.0767318
ZNF235	200	170	178	270	277	270	226	208	260	0.53582
HEBP2	365	300	305	343	307	404	185	167	157	3.33e-13
ZFP14	118	98	95	146	161	169	84	79	72	0.000171451
ZNF234	272	240	241	258	269	280	206	243	191	0.0103549
ZFP82	236	222	221	285	285	321	293	305	282	0.982758
ZNF226	78	61	68	86	102	111	110	61	65	0.563257
MAN1A1	3406	2045	2164	3386	3234	3536	2993	2851	2758	0.465103
ZNF260	226	187	217	424	521	333	335	334	291	0.00914648
ZNF45	63	61	50	102	71	69	54	55	58	0.201529
U7	1	0	3	0	0	0	0	2	1	0.160699
ZNF404	5	6	4	3	3	7	6	4	2	0.659032
PSAT1	10403	12146	11611	3566	3583	5785	7382	5505	5623	1.81e-28
ZNF283	69	46	54	73	87	84	73	61	62	0.58147
SNORA72	3	12	10	11	11	14	6	9	6	0.497304
LYPD5	0	0	0	1	4	13	2	7	10	0.00651869
KCNN4	431	415	409	593	493	625	640	666	651	0.0829399
SMG9	911	826	858	884	823	1111	1143	1203	1176	0.0103522
TBC1D32	197	119	170	160	247	188	250	252	269	0.214337
IFGGE	21	24	24	33	33	33	32	31	27	0.913084
CEP78	208	195	149	342	354	449	581	544	524	3.92e-12
ETHE1	1435	1334	1198	2082	1743	2275	1085	842	863	1.86e-18
CADM4	70	75	109	2398	1813	1951	1853	1792	1678	1.09e-125
GJA1	7856	4588	5482	3169	3124	3247	4350	3866	3965	1.52e-15
HSF2	174	155	139	268	256	322	419	379	392	3.72e-08
SERINC1	3331	3989	3734	3960	4037	4222	3583	3070	3254	0.000803825
PKIB	0	2	4	86	116	108	193	178	198	7.09e-45
GNAQ	1139	1079	1236	1474	1588	1525	1089	1003	1049	1.93e-05
GNA14	3	6	3	1	0	0	0	0	0	0.00252063
VPS13A	1819	1116	1665	1516	2087	1553	1352	1616	1513	0.15897
CCDC28A	185	170	202	306	269	225	143	99	93	4.09e-07
REPS1	565	506	577	848	799	1037	1008	866	818	0.0145821
PRUNE2	1247	1459	1112	246	252	255	151	199	164	8.4e-107
ABRACL	523	649	505	1330	1128	1338	1557	1387	1227	1.79e-11
HECA	995	938	995	1550	1600	1717	927	784	769	3.11e-15
CITED2	680	693	727	593	531	663	324	323	339	3.17e-24
GCNT1	34	43	21	30	7	10	23	27	21	0.00507011
RFK	470	530	430	424	470	546	647	588	667	0.00640898
NMBR	0	2	1	0	0	1	1	0	0	0.542477
PCSK5	257	518	278	4	2	15	2	4	1	1.44e-60
VTA1	492	464	453	646	641	680	670	489	527	0.43031
ADGRG6	914	870	1547	893	1054	1140	610	482	361	1.15e-11
NMRK1	44	49	47	174	178	179	184	106	131	9.25e-08
CARNMT1	694	539	717	747	785	877	1130	1112	1053	0.000307072
C1H9orf40	228	183	194	272	261	392	549	390	426	1.64e-05
HIVEP2	447	424	544	779	915	683	494	499	460	0.000458897
TRPM6	31	12	12	69	80	68	20	55	29	0.000445177
AIG1	239	219	173	508	455	553	340	264	329	4.76e-07
ADAT2	176	187	186	313	313	386	380	340	338	0.00123114
PEX3	815	712	720	953	994	1100	977	772	777	0.16045
FUCA2	1478	1112	1173	1380	1228	1300	1074	864	998	5.2e-07
PHACTR2	461	326	433	1422	1458	1150	657	716	653	9.64e-17
RORB	4	0	0	0	0	7	0	0	0	0.241288
ZC2HC1B	456	410	456	572	484	663	1062	1036	1000	1.04e-14
PLAGL1	371	415	399	758	749	831	933	855	880	1.71e-09
SF3B5	954	851	788	1257	1056	1599	1777	1463	1562	0.00021318
STX11	52	80	85	424	511	589	419	322	290	3.06e-26
UTRN	4610	4362	4873	2577	2953	2077	1068	1263	1323	3.5e-37
FBXO30	402	398	444	530	575	527	550	453	474	0.731613
SHPRH	386	303	394	492	563	526	415	385	417	0.114164
RAB32	1874	1707	1778	2459	1897	2695	1102	1101	870	7.04e-20
ETFB	0	6	0	1	0	1	0	1	3	0.612026
CLDND2	271	401	274	426	375	463	355	296	319	0.155824
VSIG10L	29	12	22	50	33	47	21	40	32	0.180292
IGLON5	2	31	2	32	38	33	4	2	3	0.000112162
STXBP5	718	515	709	869	903	873	1001	970	905	0.292702
KLK14	0	1	0	0	0	0	2	0	0	0.437171
KLK13	0	0	0	1	0	1	0	0	1	0.504794
KLK9	0	0	0	0	0	0	18	10	23	1.01e-08
KLK7	0	0	0	0	0	0	2	1	0	0.178805
KLK6	0	0	0	4	0	0	17	19	41	1.27e-09
KLK4	81	54	73	45	46	45	44	25	50	0.000100859
CDC37L1	427	433	363	366	353	406	474	451	417	0.00321255
JAK2	1224	1331	1234	1407	1518	1729	2058	1837	1878	0.00762068
RLN2	1	1	7	8	3	4	0	0	2	0.144475
CLEC11A	1454	752	879	938	798	1012	445	427	492	4.87e-14
PLGRKT	129	80	101	88	101	108	83	46	44	0.000500564
CD274	16	26	19	59	57	50	40	31	46	0.00358197
SHANK1	111	84	75	122	80	99	37	43	47	4.23e-06
PDCD1LG2	0	0	0	15	28	30	1	0	1	3.36e-12
SYT3	0	0	0	5	2	2	0	0	2	0.0608003
RIC1	1742	1838	1763	2140	2241	1984	1718	1623	1609	0.00120062
LRRC4B	0	14	0	198	177	221	44	18	15	3.11e-15
JOSD2	700	753	666	918	751	1165	992	814	844	0.950711
ERMP1	1229	696	1060	1337	1238	1319	1675	1480	1612	0.059004
EMC10	1827	1434	1320	1631	1424	2051	2336	2121	2112	0.0120118
GARIN5A	45	29	37	57	56	69	25	13	13	2.88e-08
MYBPC2	33	46	47	430	354	466	409	318	391	1.44e-43
SAMD5	0	0	0	0	2	0	0	3	1	0.292203
SASH1	2447	1920	2324	2436	2376	1795	1399	1353	1363	3.08e-10
ROR2	1556	2206	1600	121	94	163	174	181	207	1.42e-141
NAPSA	0	2	0	1	0	0	3	1	0	0.67173
AUH	310	303	352	309	265	343	257	180	184	4.08e-07
UST	2110	1716	2048	1080	1134	1278	1180	1198	1279	7.37e-26
TAB2	1218	1241	1381	1378	1346	1463	1415	1326	1279	0.0232324
ZC3H12D	2	0	1	1	1	3	4	3	3	0.448768
PPIL4	631	427	561	860	929	907	1088	961	984	0.000526756
NR1H2	1236	1204	1103	1299	1042	1403	919	743	720	4.24e-12
GINM1	624	687	645	931	896	1155	1125	885	946	0.148208
KCNC3	3	6	2	10	10	14	1	3	6	0.0695503
KATNA1	405	369	335	405	455	578	851	676	676	2.56e-06
GADD45G	216	526	222	469	490	959	1831	1504	1783	5.81e-12
LATS1	782	567	633	797	862	858	1014	988	924	0.12838
MYH14	0	0	0	0	2	0	2	0	1	0.371249
SEMA4D	88	78	108	585	510	853	1166	1068	1085	2.94e-67
NUP43	603	390	462	650	708	977	1378	1199	1195	5.4e-11
PCMT1	1024	912	988	1201	1231	1411	1409	1155	1111	0.977929
LRP11	172	158	147	506	619	517	265	219	212	1.57e-17
SECISBP2	797	700	694	1225	1077	1372	1633	1506	1542	8.07e-10
ATP5MK	638	527	577	816	741	860	1125	845	985	0.00338832
ZNF473	178	123	158	220	210	272	272	307	317	0.00941847
PPP1R14C	0	0	0	0	0	2	1	10	8	0.00776442
VRK3	263	220	296	249	214	252	81	66	79	6.53e-22
PLEKHG1	36	41	31	78	75	78	51	72	49	0.0524963
CKS2	719	405	473	994	828	1319	2205	1895	1875	6.57e-19
SHC3	2	0	0	0	0	2	1	1	0	0.980403
ATF5	1447	2540	2486	193	236	255	182	149	101	9.3e-99
MTHFD1L	3258	3120	3325	2167	2098	3336	5980	5319	5469	1.64e-14
IL4I1	24	20	13	34	22	59	81	80	93	1.94e-07
S1PR3	22	42	19	526	561	768	1886	1636	1909	1.49e-162
NUP62	1232	849	1008	1694	1671	2270	2931	2567	2654	1.02e-13
SPIN1	2882	2509	3088	3162	3282	3733	3573	3247	3328	0.603227
TBC1D17	899	966	776	1229	931	1248	890	797	891	0.0122366
CDK20	1140	997	1354	1066	1043	1413	1508	1259	1339	0.020183
AKT1S1	1909	1700	1550	2084	1938	2434	2520	2380	2242	0.279054
PNKP	337	302	278	698	621	731	559	536	488	5.05e-07
PTOV1	1257	924	1156	2574	2232	2518	1751	1435	1592	4.03e-09
MED25	1023	755	1034	1563	1357	1642	1182	1031	1070	0.00360362
AKAP12	6159	6136	5352	12377	12385	15062	13545	14779	11285	1.41e-09
ZBTB2	819	539	753	791	680	902	1077	905	885	0.110564
TSKS	200	164	209	236	230	267	153	127	119	1.94e-05
ZNF169	200	195	216	169	167	153	156	188	191	0.00302351
PTPDC1	25	39	39	53	69	86	83	107	103	0.00104343
AP2A1	2834	1851	2358	3414	2786	3301	2522	2407	2437	0.0727448
BARX1	0	0	2	1	4	2	1	1	0	0.469595
PHF2	1325	947	1124	1767	1689	1919	1765	1731	1763	0.0450386
FAM120A	5995	4279	5099	6119	6283	6940	5444	5655	5613	0.291507
CPT1C	222	111	147	320	283	229	144	132	184	0.0126496
WNK2	12	10	4	31	28	25	81	68	76	3.91e-17
ADM5	9	10	3	39	32	45	72	64	65	1.98e-15
PRMT1	3226	3177	2782	5710	4972	7072	10779	9529	10240	1.64e-24
IRF3	1066	1049	984	1934	1518	1735	996	821	811	9.81e-13
SCAF1	2452	2494	2132	2908	2638	3386	3582	3570	3441	0.0567626
RRAS	1806	2051	1874	2242	2044	2709	1622	1301	1317	3.98e-10
PRR12	1002	857	717	1220	1179	1306	1390	1698	1490	0.00210856
PRRG2	11	9	2	28	20	50	12	6	15	0.000367457
NOSIP	455	463	450	749	688	843	773	727	725	0.0114612
RCN3	7788	4999	5061	7075	5801	6653	3765	3363	3449	7.66e-11
CARD19	196	245	239	262	235	275	128	91	101	1.77e-11
FCGRT	479	269	406	685	635	708	119	125	97	1.5e-34
SUSD3	0	0	0	7	8	7	2	6	1	0.00253587
RPS11	9907	12465	10693	16420	13483	16952	15735	12673	13139	0.62754
RPL13A	18805	22489	20864	29421	25213	31399	27886	22929	24529	0.502194
SNORD34	1	0	1	0	0	0	0	0	0	0.211066
SNORD33	4	2	8	6	2	11	13	17	5	0.367747
BICD2	1755	1454	1474	2136	2065	2418	2307	2206	2297	0.271296
FLT3LG	163	153	151	241	172	222	126	108	98	0.000111218
IPPK	296	332	294	438	394	502	643	529	572	0.000322549
ALDH16A1	887	844	679	1530	1420	1960	1296	1095	1071	6.03e-06
CENPP	265	177	218	402	418	615	768	608	613	6.65e-11
ECM2	303	278	281	55	53	24	5	5	3	3.63e-55
PIH1D1	452	371	386	475	466	637	536	429	455	0.71727
ASPN	9284	10279	11756	14	18	17	1	0	0	0
OMD	21	7	23	0	0	1	0	0	0	1.05e-10
SLC17A7	2	6	1	21	16	12	12	4	3	0.0197086
OGN	1031	879	1114	50	37	71	26	31	27	6.88e-210
GFY	0	0	0	3	1	1	1	0	2	0.179751
KASH5	2	0	4	1	5	9	6	1	0	0.701148
PJA2	1954	1610	1785	2609	2496	2475	2378	2106	2308	0.551032
TMEM129	810	727	697	893	896	1070	1511	1451	1526	5.66e-11
SLBP	944	669	753	1124	1141	1638	2274	1831	1889	6.11e-12
RHCG	2	0	4	10	12	1	7	11	9	0.201396
FAM53A	29	43	37	23	13	19	4	7	12	5.93e-10
FER	598	492	597	882	874	771	391	370	448	8e-11
TICRR	265	150	179	425	501	637	850	902	858	3.29e-20
UVSSA	471	498	543	442	447	496	284	280	284	2.05e-14
LCORL	334	283	386	474	536	489	604	598	616	0.00642445
TJP1	4371	3731	4634	6008	6373	5903	4334	4456	4263	0.0068215
KIF7	428	341	394	698	617	742	683	663	672	0.00151895
PLIN1	3	1	1	3	12	11	10	5	13	0.0575347
NCAPG	1744	809	1374	2159	2549	3446	5446	5099	5284	5.72e-15
PEX11A	157	126	153	242	244	269	311	246	262	0.0150806
FBXL17	581	537	525	806	843	981	745	744	677	0.0669056
LSM8	46	43	52	73	64	54	59	48	70	0.967544
WDR93	4	5	3	13	7	5	3	9	6	0.6915
MED28	1461	1278	1348	2236	2195	2735	3142	2906	2836	1.49e-10
LAP3	2655	2308	2341	1606	1501	2005	2655	2206	2302	2.59e-13
EFNA5	75	52	39	1	2	4	3	1	5	1.84e-34
MESP1	0	0	0	0	0	6	1	1	1	0.206849
TARS3	3	21	25	100	84	116	23	20	18	3.49e-11
MESP2	0	0	0	5	0	3	0	2	1	0.10828
U12	1	1	0	2	1	2	2	7	4	0.151731
QDPR	783	767	692	843	704	1009	1239	1014	1115	0.00346955
ANPEP	6567	7157	6276	7947	6964	5719	2692	2253	2097	8.92e-29
TM2D3	290	304	291	303	310	388	448	315	390	0.303352
LDB2	321	205	335	694	714	791	264	287	258	2.96e-15
DCAF16	62	80	95	112	145	111	190	122	112	0.315644
TAPT1	464	657	559	664	596	780	847	801	893	0.0676921
PCSK6	394	295	440	19	30	28	9	18	6	8.23e-76
AP3S2	951	1131	1096	1110	1029	1259	1450	1188	1297	0.0441131
NUDT12	506	392	500	445	530	537	410	346	344	6.44e-05
ARPIN	1021	865	883	1040	1013	1165	797	732	700	1.37e-07
ZNF710	117	107	138	231	221	288	208	270	247	0.00536432
MACIR	905	789	906	1218	1297	1446	1385	1367	1360	0.0292749
SELENOS	757	840	669	713	586	752	747	608	624	4.45e-05
IDH2	1545	1804	1607	2260	2137	2913	2775	2374	2574	0.0977742
CHSY1	1008	1373	1078	2518	2263	2444	2191	2043	2045	9.46e-06
TMED11	0	0	0	0	0	0	3	1	0	0.119531
PROM1	50	3	5	153	98	127	47	30	46	0.000693193
LRRK1	1094	751	1016	772	717	654	587	562	612	5.26e-12
FGFRL1	45	88	48	170	147	239	132	117	109	0.000679296
SEMA4B	207	189	241	667	594	763	797	747	788	3.11e-25
IDUA	767	799	772	687	730	789	519	486	471	3.33e-14
PPIP5K2	2254	1779	1945	1791	2077	2100	2199	1968	1959	0.00363426
ALDH1A3	1168	998	1150	5008	4623	5061	2556	2334	2043	1.17e-45
DGKQ	380	372	349	530	443	515	346	341	331	0.0014894
ASB7	236	170	220	290	336	327	272	300	293	0.531133
LINS1	327	303	327	352	334	430	621	546	563	4.06e-06
TMEM175	634	718	633	581	578	720	686	730	729	0.0036558
CIB1	1310	1709	1316	2061	1677	2233	2053	1746	1892	0.919418
GDPGP1	110	107	87	191	170	228	483	416	411	1.12e-21
GAK	2454	2616	2400	2720	2354	3105	3063	2943	2820	0.116212
CD38	0	1	1	2	1	1	1	1	0	0.829748
ADAMTS17	104	483	110	156	141	133	71	116	103	0.00312729
TTLL13	23	18	15	38	29	39	50	34	33	0.0854442
FAM200B	61	47	50	62	73	106	135	114	116	0.00323136
LYSMD4	446	451	530	681	722	775	649	580	576	0.182059
BST1	35	24	30	9	6	11	2	7	0	1.18e-11
NGRN	783	970	845	955	803	1148	1286	1032	1125	0.101624
GIN1	178	168	187	180	200	258	298	250	210	0.37396
FBXL5	525	416	447	513	601	629	512	470	430	0.0795307
CPLX1	226	337	163	322	269	360	498	472	455	0.00585688
MEF2A	910	1407	1454	1577	1601	1881	1362	1229	1153	0.0413516
VPS33B	423	383	356	600	491	673	764	683	676	0.00102289
PCGF3	1017	1117	1042	1328	1220	1361	1127	1127	1122	0.100527
CC2D2A	383	307	512	396	373	303	205	203	191	4.21e-09
SLC49A3	1	1	4	58	64	85	10	14	8	1.55e-29
MYL5	10	7	9	11	5	7	14	13	18	0.182331
PAM	6112	2604	4699	3783	3691	4158	1625	1431	1511	2.7e-17
PDE6B	3	1	2	0	0	4	8	0	1	0.762508
TTC23	245	188	220	354	297	310	204	192	214	0.00473461
PRC1	2229	1214	1702	1900	2282	3470	4543	4129	4017	1.42e-06
RCCD1	53	30	44	59	58	69	99	79	105	0.00706021
PIGG	634	641	722	925	989	1023	726	609	632	0.000121246
C1QTNF7	45	30	58	49	38	33	11	7	7	4.88e-12
IGF1R	1282	1378	1107	1813	1724	1859	1359	1375	1367	0.0186912
UNC45A	1919	1936	1842	2399	2113	2577	2885	2594	2529	0.168238
FAM169B	0	0	0	5	2	1	4	11	4	0.00673015
ARRDC4	91	132	112	154	152	137	211	171	175	0.226032
CPEB2	352	388	338	417	599	502	331	346	379	0.0280146
SLCO6A1	1	0	0	0	0	2	0	0	0	0.452036
MAN2A2	1377	3162	1567	1165	1188	1312	836	880	847	2e-11
NR2F2	539	395	499	1344	1334	1559	1087	1057	953	9.68e-18
ST8SIA4	65	300	84	788	853	1051	667	718	700	2.91e-07
HDDC3	304	379	333	336	280	315	195	139	160	1.73e-12
FAM174A	247	517	215	353	315	448	317	274	261	0.145414
CHD1	620	576	574	959	1149	1092	1285	1503	1438	4.18e-10
BOD1L1	976	735	862	1034	1203	1031	1011	1244	1143	0.823331
FES	766	867	691	995	891	895	409	312	275	1.62e-24
NKX3-2	4	0	1	2	2	5	8	4	0	0.813902
RGMB	783	752	751	458	525	615	529	430	417	2.27e-17
RAB28	256	230	289	309	285	312	321	235	288	0.432355
RIOK2	759	800	789	1183	1156	1381	1587	1471	1529	4.45e-07
LIX1	0	0	0	4	2	3	0	1	0	0.0276835
FURIN	3456	2436	2535	5445	4689	4987	4472	4285	4353	0.00888708
HS3ST1	16	26	2	0	6	0	9	2	3	0.018347
BLM	138	88	86	311	341	461	646	658	654	4.27e-30
LNPEP	64	75	60	137	123	160	214	187	210	6.3e-07
CHD2	1015	837	1029	1642	1560	1391	1172	1241	1216	0.0539754
ERAP1	981	578	702	1440	1396	1509	1077	947	1026	0.000408464
IQGAP1	7749	6817	7850	8821	9204	8266	8113	8739	8629	0.452832
ZNF774	19	27	16	33	55	26	32	31	28	0.399142
ZNF518B	746	579	691	983	1091	1093	951	932	920	0.145345
ZSCAN2	98	93	94	258	207	254	109	93	100	2.19e-08
WDR1	7159	8247	6595	7767	6925	9319	8338	7241	7245	0.0616377
CAST	5965	4390	6040	6766	6882	7077	4898	4133	4482	1.35e-05
WDR73	390	382	358	459	489	592	589	444	492	0.878566
ST8SIA2	20	5	40	63	66	42	53	53	42	0.0799626
NMB	20	60	22	20	15	12	3	0	8	4.04e-08
SLCO3A1	395	648	480	213	228	300	169	239	212	2.5e-15
SV2B	0	0	1	1	2	5	36	40	34	2.89e-20
SEC11A	2067	2063	1988	3004	2746	3202	2505	2252	2291	0.0362512
SLC2A9	28	2	7	321	233	174	178	166	146	7.21e-14
ZNF592	938	1054	891	1611	1564	1465	762	772	827	3.95e-11
TMEM128	431	401	411	611	603	756	630	524	528	0.141033
LYAR	369	360	353	706	675	841	1307	1289	1354	2.09e-34
ALPK3	24	55	60	53	24	39	10	7	6	6.37e-10
ZBTB49	102	111	94	137	157	148	137	129	136	0.847799
AKAP13	2933	2490	3273	3599	3633	2555	1547	2138	1997	7.63e-06
PCSK1	1	7	9	1	0	0	0	0	0	0.00146214
PDE8A	1649	1876	1705	2491	2457	3081	2918	2566	2527	0.0907219
STX18	637	601	641	669	621	777	630	649	685	0.0711882
MSX1	403	493	301	841	771	1058	1374	1223	1233	6.96e-15
CYTL1	0	0	0	0	1	0	2	2	0	0.242934
STK32B	29	39	45	185	157	139	24	23	25	7.28e-20
EVC2	2302	2526	2620	1711	1564	1676	1447	1275	1300	2.11e-28
SRP19	508	387	461	689	576	758	862	786	857	0.000511308
RPS17	5290	6335	5360	7426	5533	7261	8165	6706	7537	0.425266
NTRK3	8	10	14	0	0	2	0	2	2	4.09e-05
APC	1935	1604	1895	2712	2761	2330	1999	2083	1975	0.0693017
CPEB1	412	336	325	85	90	74	66	43	45	2.16e-49
MRPL46	274	252	228	274	285	414	595	533	532	8.04e-08
EVC	4068	4037	5055	1571	1531	1682	1387	1454	1519	2.14e-62
EPB41L4A	310	305	400	348	316	455	541	517	473	0.0152016
MRPS11	383	404	335	440	343	525	709	588	665	0.000177927
DET1	376	406	430	360	457	513	587	470	515	0.161372
AEN	1018	1209	1148	3572	3261	3839	3784	3483	3500	4.74e-28
ISG20	1	2	2	9	2	4	0	3	11	0.620647
CRMP1	24	25	24	7	6	3	2	5	5	2.29e-09
ACAN	0	0	11	77	56	84	392	607	466	2.36e-59
C4orf50	0	0	0	0	0	0	0	1	1	0.274043
NREP	1216	2116	1693	2410	2484	2313	1150	867	789	2.22e-12
AP3B2	2	3	6	0	0	0	0	0	1	0.00494206
MFGE8	4907	7453	5079	2100	1986	2724	2379	2124	2428	1.62e-31
JAKMIP1	0	1	1	56	41	53	91	76	87	1.19e-34
STARD4	645	468	544	774	783	1102	1177	1065	1086	2.25e-05
ABHD2	3976	6600	4687	1234	1232	1457	1014	1060	1002	1.36e-65
RLBP1	2	0	5	20	21	10	13	8	6	0.00554835
CAMK4	4	18	31	1	2	11	0	1	3	0.000581452
WDR36	1091	964	994	1414	1375	1900	2815	2565	2624	5.97e-20
SLC25A46	1145	1148	1105	1462	1640	1580	1379	1317	1314	0.308847
APBB2	1394	1107	1185	2603	2759	2337	1458	1645	1523	7.6e-08
FANCI	763	383	468	652	682	983	1324	1257	1265	1.75e-06
FSD2	4	11	7	20	14	13	25	13	32	0.036928
NSUN7	4	5	9	14	18	20	22	15	18	0.0316899
TMEM232	4	2	0	10	3	0	1	0	0	0.184508
WHAMM	64	92	97	102	101	130	115	99	92	0.948398
RBM47	3	2	1	15	1	7	6	8	4	0.335155
HOMER2	822	651	895	694	781	823	676	561	657	1.53e-05
CHRNA9	0	2	0	0	0	0	5	2	5	0.0184128
RHOH	1	0	1	18	5	12	18	10	3	0.00251646
BTBD1	1602	1213	1332	2002	1926	1883	1372	1056	1076	1.38e-07
N4BP2	350	182	307	594	602	548	593	578	590	0.000367487
POLG	1110	1066	874	1747	1780	2090	2124	1941	2089	2.49e-07
MAN2A1	1860	1117	1597	3432	3568	3172	2403	2533	2337	1.57e-05
TM6SF1	3	0	3	9	13	19	6	9	7	0.0102158
HDGFL3	1772	1678	1610	2175	2187	2660	2314	2301	2268	0.695656
PDS5A	2279	1805	2155	2974	3500	3404	4135	4026	3975	3.03e-05
BNC1	4	48	0	68	38	50	165	127	86	0.0106991
ADAMTSL3	384	324	368	31	25	42	35	27	22	3.08e-79
UBE2K	1551	1578	1466	1813	1978	2431	2760	2281	2338	0.0143395
UGDH	16752	20100	17190	11555	11986	12683	9251	7464	7354	4.46e-32
SAXO2	29	7	10	10	6	7	9	9	4	0.0457917
LIAS	81	117	104	116	122	171	252	203	189	0.0036316
RPL9	12210	15973	14631	18410	17016	21338	20782	15892	17034	0.963129
KLB	4	8	5	9	7	15	30	24	12	0.00851547
EFL1	571	519	640	696	628	904	851	658	762	0.888261
RFC1	926	753	876	1291	1366	1545	1829	1660	1649	8.08e-08
MEX3B	384	299	316	582	598	717	608	568	504	0.00119798
WDR19	523	353	443	647	722	652	699	524	595	0.374222
STARD5	311	306	288	407	400	465	382	354	342	0.451698
IL16	42	156	120	11	0	10	4	10	14	3.42e-16
KLHL5	3432	3263	3738	2794	2777	3048	1956	1553	1576	1.73e-27
TLNRD1	702	886	615	1129	1241	1812	1354	1413	1175	0.00506686
CEMIP	3991	5257	1850	345	301	685	447	563	297	6.88e-35
TMEM156	13	46	34	57	61	42	91	55	48	0.265274
FAM114A1	2207	1348	1784	3470	3539	3047	1653	1504	1438	6.24e-11
TLR1	2	0	5	19	23	32	31	19	7	2.57e-05
ABHD17C	320	288	337	473	553	764	533	489	439	0.0106066
FAH	179	88	186	364	295	366	319	257	319	0.00395997
KLF3	1483	757	1437	1319	1457	1501	711	628	641	1.29e-10
ARNT2	2159	1749	2066	3308	3054	3179	1859	1663	1779	2.59e-10
ZFAND6	447	456	442	795	853	853	629	494	507	1.24e-05
TBC1D1	671	468	490	3655	3118	3197	1569	1406	1360	8.8e-56
MTHFS	479	270	485	508	522	574	357	283	291	0.000129622
TMED3	3994	3029	3129	3779	3539	4153	3107	2883	2779	0.000146596
RASGRF1	0	0	0	1	1	3	1	0	1	0.176917
PGM2	1456	920	968	2833	2897	3300	1935	1758	1783	1.9e-12
CTSH	632	647	774	734	605	722	240	150	160	2.56e-38
RELL1	265	126	167	641	471	452	308	286	322	1e-05
MORF4L1	3766	3465	3953	4563	4341	5195	4369	3742	3741	0.0981213
ARAP2	42	23	32	42	47	56	75	95	45	0.0411113
PCDH7	2011	1348	1595	209	186	189	122	110	115	6.27e-190
ADAMTS7	213	163	153	2450	2191	2004	878	761	831	2.16e-98
STIM2	632	616	594	764	771	900	1156	1061	1160	1.69e-06
TBC1D19	365	302	326	511	518	624	599	556	494	0.0200781
ANKRD34B	4	2	1	2	5	5	0	5	4	0.935005
FAM151B	766	531	689	906	907	986	1089	876	1045	0.210882
ZFYVE16	615	699	725	666	708	690	667	586	623	0.00157125
RBPJ	371	277	299	272	341	318	351	321	300	0.0558546
SERINC5	277	251	214	588	518	570	510	455	514	9.27e-07
THBS4	0	0	0	3	1	3	4	1	0	0.107615
SMIM20	766	801	776	1207	1090	1269	1020	855	903	0.0265611
MTX3	201	174	183	290	338	317	296	260	271	0.125755
SEL1L3	78	245	253	16	7	8	4	1	3	5.04e-34
CMYA5	1	1	0	2	2	2	4	6	1	0.284306
TENT2	891	690	842	1494	1775	1833	2004	1686	1717	2.28e-10
HOMER1	221	211	252	476	524	506	372	345	341	1.45e-05
CIB2	1042	1218	966	909	823	1163	915	775	863	6.82e-07
IDH3A	1235	1505	1154	2259	2166	2694	4046	3617	3797	3.87e-19
ANAPC4	2314	2182	2379	2090	2212	2492	2732	2291	2454	0.00236391
JMY	372	320	415	489	572	464	328	288	320	0.000242894
ACSBG1	6	3	0	0	4	6	3	1	6	0.983135
ZCCHC4	125	136	139	193	200	210	217	200	205	0.379482
BHMT	0	0	0	0	0	0	0	1	4	0.0962236
DNAJA4	93	287	121	8	9	20	5	3	8	4.65e-28
WDR61	803	802	749	1058	891	1362	1499	1149	1230	0.0233736
PI4K2B	2454	2108	2294	2913	3218	3635	3470	2983	3064	0.558242
SEPSECS	1008	848	1091	1162	1173	1316	1685	1501	1554	0.001068
PPP2R2C	0	1	0	329	416	1105	93	250	191	4.9e-39
LGI2	0	1	1	0	0	0	18	15	29	2.16e-10
DMGDH	0	0	0	0	0	0	2	4	1	0.0194916
CCDC149	33	22	19	126	176	176	161	176	193	2.45e-16
ARSB	1167	802	849	1350	1172	1333	1136	1166	1273	0.889315
MRFAP1	5022	4896	4567	6512	6037	7637	6872	5801	5970	0.797158
SOD3	59	380	465	251	275	354	6	4	9	1.97e-19
DHX15	2140	1897	1889	3271	2985	3891	4772	4338	4124	6.02e-10
S100P	5	0	1	0	3	1	0	1	2	0.736389
BLOC1S4	861	851	744	1179	1134	1622	1845	1673	1734	2.07e-08
TBC1D14	1204	950	1124	1169	1123	1233	1233	1245	1190	0.065608
SCAMP1	678	695	619	882	962	1003	686	678	660	0.00158022
PPARGC1A	0	3	0	0	0	1	0	0	0	0.257744
AP3B1	2836	2260	2326	2716	2773	3222	3157	2441	2595	0.256243
TADA2B	333	224	271	430	392	491	535	503	469	0.00775751
GRPEL1	754	829	661	1028	842	1173	1702	1614	1544	2.27e-10
SORCS2	7	24	14	24	20	12	8	7	9	0.0500352
TBCA	920	967	903	1891	1652	2000	1744	1379	1432	3.17e-06
OTP	0	1	0	6	7	23	59	60	59	1.08e-25
ADGRA3	1959	2104	1959	1781	1768	1886	1785	1631	1696	4.53e-08
WDR41	309	343	309	383	377	468	514	388	460	0.453948
AFAP1	3528	4954	3009	3245	3156	3537	2287	2303	1996	3.2e-10
ABLIM2	0	0	2	4	9	9	0	1	2	0.0155501
PDE8B	11	4	0	1	7	3	3	3	3	0.648218
PACRGL	154	140	143	134	131	143	134	136	144	0.0549052
ZBED3	64	18	50	77	123	65	44	53	46	0.0967896
SH3TC1	92	201	130	488	440	491	346	389	345	1.73e-07
AGGF1	497	411	464	618	700	710	855	769	737	0.00614733
HTRA3	163	170	214	512	625	1041	883	725	828	1.03e-17
SLIT2	789	674	1059	38	74	115	15	51	15	2.54e-45
CRHBP	1	0	0	14	10	1	4	3	5	0.0181958
ACOX3	673	678	713	658	579	624	442	452	492	1.56e-10
F2RL1	3	2	24	398	335	428	720	785	867	2.41e-80
F2R	3167	1954	3119	7914	7885	8236	4484	4046	3938	2.35e-13
IQGAP2	34	62	54	540	702	677	618	642	586	2.36e-58
TRMT44	193	251	220	320	317	402	635	596	610	1.04e-12
CPZ	11	55	24	334	256	394	328	254	377	1.45e-16
HMX1	4	9	1	4	12	21	4	6	0	0.198232
LRPAP1	3507	3772	3131	4437	3648	4551	3564	2875	3083	0.00152263
HGFAC	40	129	37	35	35	54	26	21	24	0.000124535
F2RL2	578	65	349	62	51	55	56	30	34	1.73e-12
SV2C	27	35	30	171	124	136	95	130	119	6.2e-09
RGS12	429	491	445	693	654	683	574	586	502	0.223262
POC5	290	282	244	406	379	509	584	508	534	0.000134238
MSANTD1	9	10	2	5	3	1	9	10	12	0.0757011
HTT	1385	1080	1132	1889	1889	1698	2079	2299	2331	0.000341687
POLK	508	437	486	253	273	304	261	229	261	5.77e-20
GRK4	5	10	2	12	8	7	11	5	6	0.912591
CERT1	1111	980	1039	1300	1482	1349	1015	969	903	0.000124725
NOP14	1266	1420	1330	1537	1318	1866	2661	2290	2370	7.5e-08
HMGCR	3946	2918	2796	5182	5201	6765	4836	4323	4072	0.00967554
MFSD10	979	746	838	1081	981	1197	863	724	763	0.000333573
ADD1	5826	4134	5112	4195	3857	4614	3503	3189	3121	3.09e-12
ANKRD31	0	0	0	2	4	2	0	0	1	0.0459804
SH3BP2	630	756	764	423	413	490	680	566	635	1.43e-13
TNIP2	163	111	173	163	162	197	148	128	147	0.21597
FAM193A	477	407	493	624	540	643	552	560	503	0.663144
RNF4	1203	1051	1134	1589	1610	1947	2086	1924	1949	0.000209722
CFAP99	2	4	2	0	1	1	1	4	1	0.235042
ZFYVE28	25	37	53	55	22	54	42	39	42	0.766118
MXD4	812	431	808	1070	875	721	223	151	196	5.51e-22
POLN	578	511	512	739	719	893	1118	918	842	0.000634498
NAT8L	4	2	9	26	25	37	57	71	61	1.22e-16
C3H4orf48	917	739	823	1535	1223	1423	592	460	547	2.27e-22
NELFA	533	412	477	817	676	926	967	857	749	0.00193586
NSD2	3077	1812	2343	5631	6139	7929	8341	8294	8627	1.54e-16
LETM1	1887	1855	1762	2358	2166	2999	4242	4107	3950	1.38e-12
FGFR3	76	112	79	94	82	118	110	103	95	0.63933
TACC3	978	565	692	1293	1154	2031	2592	2223	2174	1.35e-11
ELL2	133	216	161	370	503	585	675	635	566	1.81e-12
GLRX	1104	730	587	3945	3721	4263	2455	1935	1819	2.43e-26
RHOBTB3	1606	1391	1581	2350	2540	2324	1906	1672	1502	0.00115871
SPATA9	2	3	0	0	0	4	0	3	1	0.904652
RFESD	12	18	9	14	19	22	24	11	18	0.974256
ARSK	251	127	180	332	298	346	191	148	186	0.00127564
TTC37	2233	1600	2141	2176	2415	2210	2170	2065	2059	0.144872
MCTP1	0	0	0	4	0	0	2	0	6	0.184521
SLF1	200	177	173	279	314	463	580	546	552	1.09e-11
KIAA0825	35	22	47	89	79	88	122	81	82	0.00142289
FAM172A	1526	1609	1670	2121	2344	2274	1443	1166	1223	1.19e-10
NR2F1	723	527	506	407	415	468	363	248	291	9.52e-15
TUBGCP5	475	349	493	448	487	576	677	555	531	0.250672
CYFIP1	3635	2829	3607	4535	4312	4668	4166	3916	4099	0.741883
ARRDC3	681	674	1153	1559	1590	1164	498	388	444	1.08e-13
NIPA2	1951	1842	2027	2313	2422	2968	3757	3390	3461	5e-06
NIPA1	307	198	241	312	389	379	578	536	608	7.14e-07
ADGRV1	6	11	22	13	8	5	5	7	12	0.220146
LYSMD3	505	476	585	666	737	799	759	674	656	0.792474
POLR3G	472	297	349	649	744	902	1389	1195	1157	2.44e-18
MBLAC2	234	243	268	340	314	389	557	466	451	6.43e-05
CETN3	366	284	419	504	588	565	558	354	413	0.249197
OCA2	39	71	35	48	26	35	28	32	27	0.00553577
MEF2C	71	81	89	472	538	454	147	186	170	5.37e-26
GABRB3	0	0	0	2	2	0	0	0	0	0.118395
TMEM161B	108	135	151	177	153	209	314	191	263	0.0185049
ATP10A	356	617	726	153	137	183	98	103	89	2.3e-36
CCNH	402	477	389	510	571	711	837	621	667	0.0392525
UBE3A	766	941	831	1044	1062	1161	1298	1255	1260	0.0787615
RASA1	4586	4691	6214	3269	3300	3439	2965	2672	2646	7.22e-20
SNORD116	16	8	4	10	12	5	20	13	18	0.258507
SNRPN	1727	2135	1676	2175	1910	2362	2243	1689	1821	0.100611
NDN	927	848	860	181	213	331	96	61	61	1.18e-86
MAGEL2	17	28	13	3	6	3	1	0	1	5.01e-09
EDIL3	1861	1404	2130	400	502	471	393	311	318	3.66e-83
HAPLN1	12	13	7	2	2	3	4	3	1	0.000623111
VCAN	43965	28344	36668	46402	51278	40202	35540	46303	38761	0.539008
OTUD7A	7	7	14	2	0	5	1	0	1	0.000987671
XRCC4	125	116	91	118	157	155	160	122	130	0.987774
KLF13	476	286	391	557	625	500	313	408	334	0.00816245
TMEM167A	1851	1482	1575	1689	1855	2184	1706	1465	1547	0.00461238
ATG10	3	16	10	5	11	8	5	18	14	0.581691
TRPM1	1	0	2	13	16	22	11	3	14	0.000203778
RPS23	8920	12722	10141	16980	13091	17442	16695	13977	14927	0.482353
SSBP2	481	527	630	221	201	272	92	79	71	1.7e-59
MTMR10	498	392	577	5445	5136	4706	2513	2383	2184	3.67e-78
FAN1	562	546	575	541	578	597	369	351	322	5.35e-13
ACOT12	0	3	4	4	8	7	5	1	1	0.376271
ZCCHC9	218	210	152	287	286	394	413	356	326	0.0150982
CKMT2	8	2	9	9	8	13	19	13	23	0.0704988
APBA2	73	106	182	14	24	32	0	0	2	3.42e-34
MSH3	720	727	796	774	889	1032	1249	1191	1146	0.00120391
MSANTD4	201	180	189	223	227	244	258	152	197	0.46652
CBL	332	163	289	531	526	350	412	565	591	0.0437937
CCDC153	3	0	0	0	0	4	0	0	1	0.73618
GRIA4	0	1	5	0	0	1	0	0	0	0.0753277
PFAS	1609	1695	1351	2238	1990	2912	4340	3996	3577	1.37e-13
HTR3B	34	12	10	6	9	14	8	13	11	0.0344841
PDZD3	45	18	28	14	22	20	19	21	11	0.00303488
CASP4	2	0	0	1	0	0	0	0	0	0.390766
USP28	363	243	334	643	664	709	546	501	462	4.12e-05
LZIC	779	614	757	994	988	1067	913	873	764	0.268733
ABCG4	17	14	6	16	16	29	32	35	56	0.000652483
SLC25A35	34	47	51	77	42	122	77	63	79	0.440027
NMNAT1	177	167	176	236	191	229	283	235	240	0.399041
RBP7	4	0	0	59	34	25	12	2	5	5.47e-11
RANGRF	90	126	89	147	109	190	258	213	221	0.0020217
HINFP	856	875	642	1114	1013	1486	2066	1737	1778	4.35e-10
C2CD2L	275	295	224	410	329	468	569	576	540	2.48e-05
ARHGEF15	4	28	1	517	383	425	230	208	178	1.33e-22
DPAGT1	960	868	833	1107	1105	1313	1609	1300	1424	0.00244396
CASP12	1	2	3	22	15	13	2	1	4	6.32e-05
H2AX	970	510	597	1575	1593	2702	3884	3441	3724	1.86e-22
ZW10	279	263	286	380	373	558	755	578	590	3.6e-07
UBE4B	1460	1119	1348	1594	1649	1739	1432	1467	1420	0.232548
HMBS	804	709	585	872	896	1337	1727	1313	1437	2.09e-06
KRBA2	267	211	268	225	223	251	202	167	182	0.000162859
RPL26	4387	4739	4171	5849	5867	7959	8684	7266	7320	0.00436432
TMPRSS5	3	0	7	3	3	2	4	3	1	0.798022
PDGFD	15	22	22	9	17	42	1	8	3	0.000116475
RNF222	0	0	0	0	1	2	0	0	0	0.187292
DYNC2H1	104	102	135	116	153	100	66	61	80	0.00161483
VPS11	863	808	830	1142	1052	1077	788	726	706	9.93e-06
NDEL1	747	865	770	1192	1160	1278	990	913	870	0.0214631
ANKK1	0	0	0	0	0	0	0	0	4	0.113591
DCUN1D5	472	515	423	808	672	889	1283	1148	1104	5.83e-13
MMP13	5	3	1	7	6	0	2	0	0	0.223376
TTC12	21	21	28	12	24	17	19	12	18	0.0435181
MYH10	4196	7348	4907	3525	3401	3279	2349	2256	2363	6.61e-17
MMP12	0	5	0	0	0	0	0	0	0	0.109741
HYOU1	5509	7858	7284	4991	4630	6148	8512	7780	7713	1.3e-06
MMP1	0	0	0	1	4	0	1	0	2	0.223571
SLC37A4	272	202	270	350	298	395	303	247	227	0.110161
NCAM1	1017	1082	559	234	258	342	116	114	44	2.18e-34
DBNDD1	50	44	27	37	37	43	33	36	31	0.107752
DEF8	813	715	740	896	921	992	675	666	719	0.000246425
RPS25	7070	7440	7573	11880	9458	11551	11481	8833	10106	0.430307
CENPBD1	8	17	7	12	16	10	8	8	4	0.224013
TMEM123	1660	1280	1889	2205	2132	2427	1895	1805	1784	0.18841
TCF25	2082	2240	1949	2246	2156	2608	2262	2009	2016	0.0118773
CCDC84	60	46	50	73	84	74	67	65	51	0.531919
BIRC2	1345	1224	1136	1397	1537	1922	2077	1907	1845	0.0160636
BIRC3	75	40	39	303	227	222	270	320	247	1.08e-13
PIK3R5	23	7	9	90	63	62	25	14	19	2.23e-10
BCL9L	3059	2474	2997	3298	3203	3255	2096	2104	2262	7.64e-08
YAP1	1868	1761	1738	1740	1636	1824	1738	1710	1739	8.54e-05
CXCR5	0	0	0	3	5	4	1	2	2	0.0182723
DDX6	1094	637	737	1221	1444	1273	1184	1330	1317	0.17113
CFAP300	55	76	75	66	70	63	72	58	57	0.143314
ANGPTL5	5	1	2	2	3	0	2	1	2	0.634803
PLET1	10	27	4	9	10	11	2	2	1	0.000885848
TREH	22	27	10	6	14	20	14	6	9	0.0268235
CEP126	40	37	46	36	40	26	34	36	45	0.0945516
NTN1	27	84	59	26	18	33	19	21	15	4.79e-07
PTS	351	311	355	332	351	374	304	232	251	5.68e-05
STX8	487	477	504	619	501	662	514	401	405	0.00180683
CFAP52	0	0	0	1	2	0	0	4	0	0.307736
PHLDB1	3722	4676	4120	4706	4367	5259	3912	3916	3659	0.00381612
USP43	0	1	0	6	6	2	4	7	4	0.0319385
CYB5D2	599	681	532	659	636	741	479	478	498	2.28e-05
TEX12	0	1	0	2	0	0	1	2	0	0.86482
ANKFY1	2606	2404	2734	2784	2987	3201	3145	3174	3088	0.373879
IL18	0	2	0	3	0	0	2	1	0	0.994944
UBE2G1	413	437	438	834	847	905	1113	984	945	1.03e-11
SDHD	1231	879	925	1515	1457	1897	1840	1509	1621	0.0196254
SPIRE2	0	1	0	8	3	5	9	6	4	0.0111373
TIMM8B	188	272	158	335	221	355	442	338	327	0.11577
NKAPD1	596	662	637	898	847	930	982	883	905	0.309531
GAS7	1347	224	1076	74	58	71	12	6	8	1.38e-46
SPNS3	88	246	161	975	906	1191	658	596	596	1.25e-16
PIH1D2	63	68	79	92	58	83	85	58	92	0.692862
ARCN1	6381	4826	5834	7556	7537	8008	8605	8078	8523	0.234487
DLAT	1529	1129	1133	1873	1929	2426	3013	2924	2992	4.28e-11
FANCA	223	158	137	288	279	410	674	697	702	1.74e-19
IFT46	688	670	750	906	860	990	965	708	823	0.656748
DIXDC1	1202	1285	1276	1280	1409	1297	750	648	693	5.93e-21
MYBBP1A	4092	4465	3186	6373	5913	9121	16662	16891	16895	4.51e-30
C11orf52	0	3	4	1	0	0	0	2	4	0.26667
HSPB2	50	154	104	202	151	219	75	38	29	2.59e-05
CRYAB	63	302	85	1259	1041	1311	396	305	288	3.95e-11
TMEM25	103	85	69	274	210	248	261	257	260	2.25e-08
ZNF276	395	317	343	391	364	405	448	431	387	0.26457
C11orf1	70	60	50	62	80	103	34	41	32	0.00012372
SMTNL2	6	22	18	64	75	84	99	79	52	3.46e-07
VPS9D1	259	308	292	312	292	282	210	156	188	1.41e-06
SPATA2L	309	198	208	307	327	386	425	465	507	0.00223678
TEKT1	4	3	6	5	1	2	4	0	2	0.371286
CDK10	325	324	283	424	369	413	425	324	362	0.822407
ALG9	341	268	229	470	442	502	426	401	349	0.101949
SLC13A5	275	288	274	415	494	542	533	429	528	0.0078105
KMT2A	1062	665	920	1530	1796	1163	990	1538	1340	0.240507
TXNDC17	801	749	686	1015	958	1201	1041	857	807	0.354055
CHMP1A	1206	1124	1082	1688	1400	1732	1374	1206	1184	0.0249707
KIAA0753	718	669	632	1004	856	1093	1529	1418	1367	1.12e-10
DPEP1	3	1	1	0	0	1	1	1	3	0.269335
PPP2R1B	1647	1339	1421	2748	2946	3396	4207	3907	3914	8.39e-18
CPNE7	8	9	13	41	38	68	60	70	66	1.17e-10
PITPNM3	5	5	4	2	3	0	1	1	0	0.0335561
ATP5MG	3317	3168	3292	4812	4458	5057	5171	4235	4493	0.368453
RPL13	13442	15586	13663	21880	20194	26604	26164	22663	23857	0.00314173
SIK2	557	473	539	957	1049	919	624	611	591	5.29e-06
CD3G	2	8	9	50	59	55	44	37	57	2.2e-12
PIMREG	811	450	561	811	834	1625	1221	1090	1103	0.0383404
SPG7	610	610	644	872	872	964	940	845	832	0.429824
CD3D	0	2	1	1	0	0	0	4	1	0.504169
AIPL1	113	45	71	41	43	58	66	48	59	0.00402865
LAYN	219	121	87	829	783	991	732	715	667	6.42e-23
WSCD1	0	6	0	2	3	4	0	0	0	0.0742447
MYH1	1	9	1	0	0	0	0	0	0	0.00553744
MIS12	459	439	417	714	713	901	1160	1125	998	2.56e-13
MPZL2	1	0	0	8	16	6	4	9	4	0.00217369
ANKRD11	4043	3983	4275	3638	3384	3717	3246	3568	3410	5.45e-07
DERL2	701	628	595	673	637	844	909	731	809	0.147755
MPZL3	3	2	0	0	1	0	0	0	0	0.11073
JAML	0	0	0	0	0	1	4	1	5	0.0212595
SLC22A31	0	0	0	8	2	5	15	22	20	8.1e-08
COLCA2	5	4	3	2	2	9	1	2	1	0.212403
DHX33	811	644	633	1351	1234	1521	1917	2123	1938	2.47e-19
CDH15	0	0	0	25	19	28	100	112	124	9.6e-45
ACSF3	91	104	115	89	95	137	83	101	110	0.272507
SCN2B	3	14	31	212	203	227	163	209	183	1.56e-14
ARHGAP20	200	73	222	108	122	124	136	146	207	0.063394
RPAIN	160	181	174	193	187	230	171	133	121	0.012292
SCO1	977	1247	961	1331	1248	1735	1904	1513	1619	0.0715302
ADPRM	141	138	155	127	129	183	215	228	261	0.00480824
FDX1	866	649	771	688	723	947	1231	955	1004	0.00239497
CBFA2T3	0	3	0	16	6	14	13	6	1	0.0257277
NUP88	874	826	803	1477	1331	1837	2103	1907	1925	2.02e-13
RDX	4320	3732	4339	4937	5065	5270	4962	4405	4473	0.353303
RABEP1	962	1007	916	1163	1019	1200	1133	1023	1107	0.282124
TRAPPC2L	341	423	301	419	379	472	361	282	290	0.00767794
TMPRSS4	0	0	0	0	0	0	0	0	5	0.152483
ZC3H12C	77	53	92	216	222	178	177	226	210	5.56e-05
GALNS	594	491	555	557	557	561	283	237	197	1.8e-22
SCIMP	0	1	2	5	1	2	0	2	0	0.483825
APRT	968	874	953	922	791	1066	998	826	872	0.000882365
ZFP3	69	65	70	108	127	127	116	96	98	0.214496
IL10RA	8	8	2	53	42	54	88	95	91	1.13e-22
KIF1C	2770	2606	2543	3956	3255	3992	2630	2529	2638	0.000503604
TMPRSS13	0	0	0	2	0	1	0	0	0	0.184526
PIEZO1	2407	2682	2523	6386	6147	6316	4567	5306	5152	9.94e-10
C5H11orf87	169	1246	580	41	60	75	90	92	106	1.14e-18
FXYD6	12	92	36	3051	2483	3717	991	767	822	2.23e-38
DDX10	366	411	399	591	496	540	768	767	690	9.11e-05
INCA1	3	6	2	5	1	0	0	0	1	0.0955919
EXPH5	0	0	3	0	9	0	2	0	0	0.654635
POGLUT3	2931	1873	3215	1235	1342	1444	931	855	818	5.6e-36
CAMTA2	812	832	778	1032	1021	1071	792	851	786	0.0132922
CTU2	355	339	352	549	545	732	859	737	802	6.68e-09
C5H11orf65	1	3	0	0	0	0	1	0	0	0.158574
SPAG7	514	546	520	652	452	550	531	473	447	0.00938923
DSCAML1	1	0	0	1	0	2	0	2	0	0.877831
RNF166	649	621	545	698	656	1007	1016	823	896	0.146613
ZNF18	453	481	452	457	428	488	422	394	400	0.000349227
ATM	639	472	626	694	761	641	576	622	543	0.116823
SNAI3	0	0	0	1	0	1	0	0	0	0.290574
ENO3	220	247	268	100	81	133	133	78	110	1.9e-13
MVD	2695	2104	2054	3476	3083	4164	3740	3360	3503	0.0876453
MAP2K4	1041	919	969	1248	1306	1358	1210	1193	1204	0.8283
CYBA	807	734	708	889	722	1034	1109	825	960	0.379512
NPAT	191	159	154	300	374	331	408	366	391	1.03e-05
SLC25A11	1089	1483	1035	1417	1290	1903	2140	1950	1937	0.0102442
GP1BA	0	0	0	2	0	0	0	0	6	0.282094
CEP164	1316	1214	1216	1716	1567	1734	1505	1390	1490	0.376348
CHRNE	467	589	396	742	635	700	365	280	256	4.61e-11
ACAT1	956	878	1032	1295	1433	1529	1202	958	1064	0.0154264
ZC3H18	1153	1051	1015	1845	1609	2120	2512	2270	2378	2.97e-11
CUL5	1338	1038	1217	1499	1548	1711	1942	1597	1706	0.193729
MYOCD	557	286	416	410	424	348	821	1011	849	1.54e-08
RAB39A	2	3	2	105	85	90	125	97	83	3.41e-32
MINK1	1313	1201	982	2390	2361	2520	1633	1676	1517	9.74e-08
ZFPM1	693	697	687	1854	1831	2178	1432	1297	1241	8.98e-22
SLC35F2	307	252	208	614	542	927	1218	1072	1056	1.32e-22
ZNF469	1327	1271	1186	692	688	810	535	657	650	2.17e-28
BANP	163	199	186	220	166	311	316	391	373	0.00232271
ELMOD1	1	0	5	4	0	1	1	4	1	0.92331
PLD2	1158	758	867	2873	2711	3242	1806	1774	1739	7.95e-20
ARHGAP44	228	192	239	603	526	764	481	390	370	1.23e-10
ALKBH8	82	79	68	128	125	127	140	120	146	0.147755
PSMB6	1332	1458	1315	2344	1891	2698	2706	2398	2438	0.000184447
SLC7A5	4032	6260	4356	2822	2661	4751	7202	6629	6461	6.5e-07
GLTPD2	3	7	3	73	63	56	10	20	22	1.89e-17
BACE1	2360	1853	2057	2046	1925	1908	1583	1584	1588	1.01e-08
CWF19L2	228	151	178	326	320	295	347	275	267	0.141778
B3GAT1	0	0	0	0	0	1	0	0	0	0.499202
KLHDC4	605	768	481	869	760	1224	1528	1230	1208	0.000105899
ELAC2	651	670	481	840	673	958	1501	1530	1474	2.64e-13
JPH3	4	5	3	4	4	2	1	6	11	0.65608
GUCY1A2	14	6	8	0	0	0	2	0	0	1.28e-05
RNF214	351	309	452	505	447	531	573	507	597	0.278573
ZCCHC14	1005	474	861	1021	1098	1001	782	938	974	0.737596
MRPS36	337	324	333	375	392	420	610	553	556	6.44e-05
HS3ST3A1	0	0	0	40	35	60	11	27	5	4.65e-15
AASDHPPT	975	854	855	1240	1226	1341	1578	1380	1432	0.0047046
PCSK7	2105	4484	1870	1515	1292	1628	2071	2126	2073	7.3e-07
MAP1LC3B	1448	1214	1491	2771	2642	2745	1421	1286	1110	2.44e-16
COX10	458	482	429	549	601	695	799	669	689	0.052187
KBTBD3	117	117	184	172	225	203	170	178	186	0.854423
HS3ST3B1	153	16	87	181	176	205	322	384	334	0.000998539
SIDT2	3644	4341	3907	2235	2047	2173	1308	1268	1031	7.87e-53
PMP22	4802	4864	5237	7407	6163	6729	3988	3446	3497	4.12e-11
TEKT3	0	3	1	0	0	2	0	0	0	0.206511
PAFAH1B2	2389	2502	2608	3849	3927	3912	3329	3024	2929	0.047461
TVP23B	622	568	616	582	620	690	732	592	637	0.0424984
CDRT1	2	0	0	2	5	0	2	4	1	0.637916
FOXL1	15	21	13	63	57	87	49	38	53	7.5e-07
FOXC2	26	135	29	170	202	264	256	282	287	0.00124776
SIK3	1112	961	1133	1282	1170	1229	1129	1271	1138	0.233907
MTHFSD	288	400	273	448	373	535	531	469	453	0.433691
TRIM16	185	129	122	366	337	347	365	356	325	1.09e-06
FOXF1	252	397	429	99	102	101	88	77	34	7.75e-23
IRF8	0	1	0	152	145	175	271	222	317	5.85e-63
APOA1	3	1	3	1	0	0	1	3	1	0.152676
ZNF286A	74	44	64	58	61	64	46	36	34	0.00210604
COX4I1	2836	3112	2645	4239	3649	5005	5013	4120	4543	0.0779419
APOA4	0	0	0	3	3	1	10	7	14	0.000120544
EMC8	616	651	533	917	813	1190	1625	1599	1602	5.32e-16
ZNF624	50	49	53	72	72	75	60	26	40	0.0264474
C5H16orf74	216	286	283	250	248	287	113	99	75	3.04e-15
ZPR1	649	1126	806	973	815	1173	1510	1529	1502	0.000949656
ZNF287	124	115	157	150	182	158	111	118	100	0.0372996
GINS2	118	142	104	175	140	247	418	321	359	9.27e-09
BUD13	238	234	255	373	344	468	538	536	532	1.54e-06
TRPV2	1512	1669	1458	757	635	751	933	821	918	2.9e-38
UBB	10332	9930	10176	12216	10893	13470	12232	10040	10304	0.120964
PIGL	96	119	123	107	116	109	121	112	118	0.234168
GSE1	366	209	312	293	297	228	192	197	209	0.000419793
CADM1	1325	653	851	2284	2033	2174	992	758	750	2.2e-12
CIBAR2	1	5	0	1	2	4	9	3	2	0.665548
JAK1	5497	4786	5800	6013	5918	6541	5058	4598	4661	0.00031345
NCOR1	2401	1999	2251	2513	2553	2456	2363	2620	2642	0.295417
REXO2	680	1086	985	865	635	945	1012	840	853	0.00589437
KIAA0513	797	658	605	698	683	645	315	274	265	3.08e-26
ZDHHC7	1685	1950	1584	2295	2090	2597	2802	2602	2799	0.0324875
CRISPLD2	523	899	603	35	8	17	36	20	26	6.36e-80
RAVER2	180	61	94	270	211	350	240	222	262	0.00865925
RBM7	409	390	419	600	701	831	1027	897	846	1.71e-08
USP10	1962	1639	1817	2541	2362	2804	3428	3143	3115	5.7e-05
C11orf71	7	8	7	10	7	8	6	1	2	0.0772091
NNMT	21	44	33	0	0	0	0	0	0	3.75e-22
KLHL36	555	414	469	759	687	887	763	670	657	0.102571
COTL1	1929	2965	1410	6779	6006	8315	7446	6892	6472	7.95e-11
MEAK7	173	197	141	135	128	125	110	101	82	8.07e-06
CACHD1	85	66	82	294	289	388	377	466	438	8.07e-24
ATP2C2	4	1	6	6	4	10	11	14	9	0.191055
ADORA2B	1756	1332	1754	864	809	1079	1272	1094	1221	1.33e-20
WFDC1	741	309	740	46	42	42	25	27	17	1.35e-69
ZSWIM7	134	65	78	149	168	157	246	224	243	0.000479022
UBE2U	5	3	5	0	0	2	3	3	3	0.0341262
ROR1	807	312	681	171	200	220	36	56	19	4.55e-34
PGM1	2754	2539	3347	3585	3033	3678	2959	2516	2519	0.00395997
EFCAB7	68	44	64	93	100	142	137	138	114	0.0163671
ITGB3BP	180	155	130	275	358	434	634	514	500	1.34e-13
ALG6	386	304	405	550	660	670	639	468	512	0.0609823
AARS1	4862	7140	5846	3277	3013	4121	5285	4378	4554	2.76e-12
ATG4C	235	256	247	303	343	358	359	286	268	0.860229
DDX19A	1264	1262	1144	2171	2058	2374	2564	2311	2442	5.84e-08
DOCK7	2125	1962	2029	1710	1967	1954	1970	2139	1993	0.000134297
ST3GAL2	1424	1374	1323	2157	1891	2049	2020	2066	1966	0.194043
FCSK	370	358	267	533	446	491	459	364	362	0.282193
ANGPTL3	0	0	0	0	0	0	0	2	1	0.171203
USP1	1732	1710	1746	1755	2087	2634	3842	3275	3348	3.66e-09
KANK4	898	2041	1165	175	174	174	36	27	25	2.9e-98
COG4	725	813	680	995	933	998	885	705	808	0.113933
SF3B3	3114	2772	2847	4322	4372	5488	7088	6307	6448	1.03e-10
L1TD1	0	0	0	0	2	1	0	0	0	0.182107
IL34	1088	672	990	1076	834	953	657	499	581	1.42e-08
MTSS2	404	1065	496	445	445	466	479	446	455	0.000575474
VAC14	1125	1159	1195	1313	1182	1555	1266	1043	1076	0.00544318
PATJ	1	3	4	6	6	9	6	9	3	0.495681
HYDIN	7	8	7	0	16	19	5	1	6	0.313981
ACAD8	759	698	737	657	593	732	498	414	421	6.91e-16
CMTR2	433	420	457	503	527	505	683	521	538	0.32602
THYN1	806	691	687	694	511	847	946	818	812	0.00346629
VPS26B	1564	1445	1419	1798	1668	2108	1915	1781	1803	0.866481
NCAPD3	754	476	563	1213	1244	1610	2455	2511	2391	3.43e-30
TM2D1	478	474	497	548	546	627	658	560	524	0.578554
JAM3	1039	953	1098	1571	1551	1552	948	743	901	2.48e-10
ZNF23	333	269	319	285	289	337	331	220	238	0.00436224
ZNF19	13	11	11	25	20	13	34	30	40	0.00207798
IGSF9B	43	50	50	4	1	8	14	11	9	9.67e-24
CHST4	0	0	0	0	0	0	1	1	1	0.175371
NFIA	550	288	430	821	766	591	393	424	381	0.000661103
PHLPP2	1633	1295	1392	2209	2300	2102	2275	2193	2219	0.0712584
CYP2J2	7	113	16	18	21	24	37	24	4	0.0666362
CTRL	27	17	33	12	22	11	41	26	28	0.00454645
HOOK1	129	157	148	97	124	144	260	222	219	7.45e-05
PSKH1	510	553	502	716	634	743	512	552	495	0.0131986
NRN1L	3	5	3	5	1	0	4	1	1	0.493156
EDC4	1611	1507	1318	1972	1938	2410	2644	2390	2516	0.00130778
FGGY	117	105	115	64	99	98	42	38	27	4.99e-11
ATXN1L	849	949	910	1485	1450	1599	1172	1214	1249	0.011775
ADAMTS8	3	0	0	4	6	4	1	0	3	0.274236
ZNF821	115	123	138	221	229	243	150	115	154	0.0059286
ZBTB44	417	284	358	632	695	761	717	577	589	0.000365682
NUTF2	1041	1158	1081	1358	1043	1645	1954	1677	1770	0.00141252
ST14	0	0	0	1	0	0	2	2	0	0.248241
JUN	1391	2325	1368	4260	4197	5581	3784	3550	3328	4.57e-07
CENPT	240	161	169	300	239	478	803	683	693	4.07e-15
MYSM1	417	296	316	513	584	476	497	653	660	0.051323
IST1	1605	1516	1568	2247	2139	2415	2035	1724	1729	0.0599314
TSNAXIP1	10	14	4	15	8	18	5	8	18	0.879464
RANBP10	453	351	412	678	640	628	697	737	783	0.00229116
APLP2	7977	7984	13139	18546	16248	17076	9320	8466	8204	1.69e-06
TACSTD2	0	0	0	0	0	1	0	0	2	0.490626
GFOD2	233	207	216	496	396	475	367	316	370	0.000319521
C16orf86	0	2	0	0	0	1	0	0	3	0.794973
ENKD1	367	360	398	459	412	458	459	362	383	0.255563
OMA1	188	147	179	207	200	260	208	206	213	0.961027
PARD6A	1	5	11	20	15	11	14	12	9	0.282874
ACD	303	263	296	475	453	625	755	639	617	4.98e-08
PRDM10	151	101	139	191	157	215	182	181	179	0.823217
PKD1L3	43	19	26	28	41	28	48	40	29	0.668606
CARMIL2	1	1	0	6	12	1	14	5	6	0.0362491
NFRKB	441	370	439	546	521	671	618	586	592	0.475981
CTCF	1423	1048	1261	1844	1924	2030	2441	2167	2297	7.47e-05
RIPOR1	2400	2079	2010	2443	2256	2455	2081	2214	2156	0.014514
ARHGAP32	304	195	287	187	227	192	102	136	138	6.31e-08
DHODH	197	218	196	240	258	334	449	410	410	1.3e-05
ATP6V0D1	2531	2503	2192	2694	2185	2884	1636	1347	1439	7.23e-17
TXNL4B	529	589	617	667	539	772	724	582	690	0.364441
DHX38	618	608	573	1003	892	1142	1368	1233	1265	2.35e-09
HSD11B2	14	1	5	2	0	9	5	2	3	0.434583
ZDHHC1	517	475	549	518	489	540	308	279	262	4.98e-16
FLI1	44	96	47	2174	2110	2717	1143	1029	1042	6.76e-119
TPPP3	207	81	204	84	65	95	47	39	41	3.01e-10
LRRC36	14	12	26	13	14	11	3	2	4	3.33e-05
ZFHX3	658	298	538	1178	1416	817	362	554	490	2.19e-05
KCTD19	6	8	10	1	1	5	6	6	4	0.0330267
ETS1	975	1054	1077	4553	4464	5381	3411	3249	3097	9.62e-46
PSMD7	1350	1435	1308	2020	1714	2364	2959	2595	2552	5.79e-07
PLEKHG4	321	247	332	158	132	151	285	171	255	7.66e-10
WWP2	846	875	825	858	878	964	716	657	757	6.76e-06
SLC9A5	197	189	155	204	191	203	368	303	356	2.53e-05
NOB1	614	696	752	713	623	1060	1781	1566	1727	8.99e-15
FHOD1	827	630	591	2813	2572	2999	2382	2293	2396	6.37e-38
NQO1	9892	9251	9329	6501	6051	6742	4037	3367	3053	1.76e-44
NFAT5	330	161	289	746	862	367	212	373	324	0.00118953
ST3GAL4	1348	1900	1551	949	913	1279	1329	1185	1211	9.58e-12
DCPS	841	788	799	809	829	1117	1023	780	802	0.137543
TMEM208	299	275	233	322	297	396	310	264	266	0.223376
TIRAP	175	155	210	177	147	182	145	166	148	0.021807
FOXRED1	833	934	884	771	672	983	1569	1466	1485	4.17e-12
ELMO3	32	26	18	37	30	51	86	60	91	1.76e-05
SRPRA	3603	3863	3007	3299	2952	3256	3508	3147	3283	0.000157774
TERF2	393	365	370	637	585	693	716	656	677	0.000417934
FAM118B	325	303	419	267	274	361	397	295	380	0.00539646
TMED6	43	47	43	61	76	89	80	73	70	0.275183
E2F4	614	412	534	846	694	1014	1341	1328	1327	1.35e-11
NIP7	605	515	510	1014	1070	1352	2486	2047	2035	8.92e-42
RPUSD4	197	210	190	288	240	325	431	387	372	0.000214098
COG8	540	532	565	850	767	1028	949	921	848	0.0103463
EXOC3L1	2	29	0	234	178	191	165	143	142	4.91e-07
PDF	800	720	840	843	807	1207	1375	1162	1283	0.00190722
VPS4A	1183	1294	1253	1591	1388	1813	1661	1357	1491	0.817021
CDON	521	1066	1456	11	15	22	4	13	8	4.36e-101
KIAA0895L	141	128	132	169	154	206	170	140	151	0.740203
SNTB2	446	141	349	516	571	404	286	361	355	0.232646
HSF4	638	823	552	563	538	579	327	254	325	5.62e-17
UTP4	754	752	821	981	910	1336	2421	2225	2169	1.13e-27
DDX25	2	6	7	1	0	1	1	1	0	0.00805663
PUS3	126	132	125	167	154	171	204	133	133	0.967544
TRADD	782	706	625	1139	1050	1268	1396	1139	1231	0.000463506
DERPC	1530	1333	1346	2376	2175	2595	2429	2249	2201	0.00136187
HYLS1	219	165	146	195	261	331	391	374	308	0.0054591
FBXL8	153	159	124	271	267	325	264	204	194	0.0145924
B3GNT9	1447	782	1200	825	740	764	520	469	541	3.25e-17
HAS3	5	11	21	20	9	10	21	16	9	0.849926
PHAF1	225	203	219	233	244	269	319	238	327	0.309129
CBFB	1129	955	969	1409	1444	1737	2278	2113	2249	9.09e-12
TANGO6	272	269	262	375	399	374	335	392	356	0.768972
ACRV1	0	0	0	1	0	0	2	1	0	0.373843
CES2	10	19	13	23	8	6	0	3	2	0.000424086
CHEK1	319	205	199	468	540	686	1006	870	816	3.77e-17
CIAO2B	644	738	630	840	717	1081	956	837	847	0.936455
[truncated: 11,202 more rows]

## Sheet: Table S2
Pathway analysis using differentially expressed genes between primary ADSCs and ADSC-K4DT cells with RaNA-seq
	Pathway_ID	Pathway	Database	numGenes	ES	NES	size	padj
	R-CFA-1474244	Extracellular matrix organization	REACTOME	51	-0.571	-2.059	164	0.008
	R-CFA-1474290	Collagen formation	REACTOME	24	-0.695	-2.139	57	0.008
	R-CFA-1650814	Collagen biosynthesis and modifying enzymes	REACTOME	23	-0.74	-2.206	48	0.008
	R-CFA-8948216	Collagen chain trimerization	REACTOME	10	-0.797	-2.125	27	0.008
	R-CFA-445355	Smooth Muscle Contraction	REACTOME	11	-0.759	-1.943	22	0.008
	cfa_M00001	Glycolysis (Embden-Meyerhof pathway), glucose => pyruvate	KEGG	10	0.801	2.023	19	0.008
	M00001	Glycolysis (Embden-Meyerhof pathway), glucose => pyruvate	KEGG	10	0.801	2.023	19	0.008
	cfa03030	DNA replication	KEGG	24	0.735	2.069	31	0.008
	R-CFA-4615885	SUMOylation of DNA replication proteins	REACTOME	21	0.672	1.927	34	0.008
	WP1101	DNA Replication	WikiPathways	27	0.707	2.043	35	0.008
	R-CFA-69206	G1/S Transition	REACTOME	30	0.695	2.091	43	0.008
	R-CFA-72187	mRNA 3'-end processing	REACTOME	31	0.638	1.91	42	0.008
	R-CFA-453279	Mitotic G1-G1/S phases	REACTOME	37	0.692	2.187	56	0.008
	R-CFA-73886	Chromosome Maintenance	REACTOME	39	0.629	1.934	49	0.008
	R-CFA-68874	M/G1 Transition	REACTOME	32	0.591	1.884	59	0.008
	R-CFA-69002	DNA Replication Pre-Initiation	REACTOME	32	0.591	1.884	59	0.008
	R-CFA-3108232	SUMO E3 ligases SUMOylate target proteins	REACTOME	32	0.586	1.885	63	0.008
	cfa04064	NF-kappa B signaling pathway	KEGG	38	0.537	1.783	75	0.008
	R-CFA-2990846	SUMOylation	REACTOME	33	0.575	1.875	68	0.008
	cfa04620	Toll-like receptor signaling pathway	KEGG	28	0.548	1.793	69	0.008
	WP1200	Cell cycle	WikiPathways	51	0.66	2.179	73	0.008
	R-CFA-69306	DNA Replication	REACTOME	48	0.629	2.108	79	0.008
	R-CFA-68877	Mitotic Prometaphase	REACTOME	63	0.568	1.947	90	0.008
	cfa03015	mRNA surveillance pathway	KEGG	44	0.545	1.786	70	0.008
	R-CFA-69242	S Phase	REACTOME	56	0.65	2.218	88	0.008
	cfa03040	Spliceosome	KEGG	69	0.599	2.085	100	0.008
	cfa04668	TNF signaling pathway	KEGG	41	0.557	1.923	94	0.008
	cfa05160	Hepatitis C	KEGG	34	0.497	1.719	94	0.008
	WP1142	mRNA processing	WikiPathways	51	0.542	1.894	102	0.008
	R-CFA-69239	Synthesis of DNA	REACTOME	40	0.628	2.065	72	0.008
	R-CFA-2500257	Resolution of Sister Chromatid Cohesion	REACTOME	52	0.557	1.888	84	0.008
	R-CFA-2559583	Cellular Senescence	REACTOME	27	0.536	1.815	84	0.008
	cfa05142	Chagas disease (American trypanosomiasis)	KEGG	35	0.526	1.775	83	0.008
	R-CFA-69481	G2/M Checkpoints	REACTOME	52	0.514	1.8	103	0.008
	R-CFA-416476	G alpha (q) signalling events	REACTOME	34	0.476	1.672	105	0.008
	R-CFA-69620	Cell Cycle Checkpoints	REACTOME	62	0.466	1.686	129	0.008
	R-CFA-72163	mRNA Splicing - Major Pathway	REACTOME	81	0.567	2.051	129	0.008
	R-CFA-68882	Mitotic Anaphase	REACTOME	66	0.495	1.798	132	0.008
	cfa04110	Cell cycle	KEGG	61	0.518	1.834	112	0.008
	cfa05164	Influenza A	KEGG	39	0.484	1.726	117	0.008
	R-CFA-2555396	Mitotic Metaphase and Anaphase	REACTOME	67	0.5	1.816	133	0.008
	R-CFA-2467813	Separation of Sister Chromatids	REACTOME	64	0.498	1.798	128	0.008
	cfa05161	Hepatitis B	KEGG	52	0.502	1.785	115	0.008
	R-CFA-72172	mRNA Splicing	REACTOME	82	0.529	1.924	134	0.008
	cfa05202	Transcriptional misregulation in cancer	KEGG	50	0.496	1.785	125	0.008
	cfa05168	Herpes simplex infection	KEGG	52	0.476	1.732	137	0.008
	R-CFA-373076	Class A/1 (Rhodopsin-like receptors)	REACTOME	35	0.485	1.781	146	0.008
	R-CFA-72203	Processing of Capped Intron-Containing Pre-mRNA	REACTOME	108	0.549	2.056	170	0.008
	R-CFA-500792	GPCR ligand binding	REACTOME	38	0.437	1.639	176	0.008
	R-CFA-68886	M Phase	REACTOME	86	0.483	1.814	177	0.008
	R-CFA-69278	Cell Cycle, Mitotic	REACTOME	175	0.517	2.077	317	0.008
	R-CFA-388396	GPCR downstream signaling	REACTOME	76	0.426	1.69	285	0.008
	cfa05200	Pathways in cancer	KEGG	104	0.383	1.553	351	0.008
	R-CFA-1640170	Cell Cycle	REACTOME	202	0.493	2.011	377	0.008
	R-CFA-180786	Extension of Telomeres	REACTOME	15	0.766	1.959	20	0.012
	R-CFA-70171	Glycolysis	REACTOME	9	0.787	1.933	17	0.012
	R-CFA-68962	Activation of the pre-replicative complex	REACTOME	18	0.723	1.96	26	0.012
	cfa00010	Glycolysis / Gluconeogenesis	KEGG	13	0.615	1.874	46	0.012
	WP1195	G1 to S cell cycle control	WikiPathways	33	0.577	1.842	60	0.012
	cfa04658	Th1 and Th2 cell differentiation	KEGG	25	0.557	1.809	66	0.012
	cfa04657	IL-17 signaling pathway	KEGG	26	0.529	1.73	69	0.012
	R-CFA-168898	Toll-Like Receptors Cascades	REACTOME	32	0.503	1.705	84	0.012
	R-CFA-372790	Signaling by GPCR	REACTOME	107	0.356	1.47	449	0.014
	cfa04659	Th17 cell differentiation	KEGG	27	0.526	1.746	75	0.017
	cfa04380	Osteoclast differentiation	KEGG	35	0.487	1.679	92	0.017
	cfa01522	Endocrine resistance	KEGG	29	0.491	1.671	86	0.017
	R-CFA-174417	Telomere C-strand (Lagging Strand) Synthesis	REACTOME	14	0.745	1.881	19	0.02
	R-CFA-69190	DNA strand elongation	REACTOME	14	0.735	1.881	20	0.02
	R-CFA-157579	Telomere Maintenance	REACTOME	17	0.711	1.913	25	0.02
	R-CFA-176187	Activation of ATR in response to replication stress	REACTOME	24	0.626	1.821	36	0.02
	R-CFA-69300	Removal of licensing factors from origins	REACTOME	28	0.576	1.796	52	0.02
	R-CFA-69304	Regulation of DNA replication	REACTOME	29	0.578	1.815	54	0.02
	R-CFA-109688	Cleavage of Growing Transcript in the Termination Region	REACTOME	32	0.604	1.839	46	0.024
	R-CFA-73856	RNA Polymerase II Transcription Termination	REACTOME	32	0.604	1.839	46	0.024
	R-CFA-166016	Toll Like Receptor 4 (TLR4) Cascade	REACTOME	27	0.532	1.709	62	0.024
	cfa04974	Protein digestion and absorption	KEGG	16	-0.57	-1.788	63	0.024
	R-CFA-8874081	MET activates PTK2 signaling	REACTOME	9	0.775	1.876	16	0.027
	cfa04215	Apoptosis - multiple species	KEGG	13	0.661	1.803	27	0.027
	R-CFA-166166	MyD88-independent TLR3/TLR4 cascade	REACTOME	23	0.556	1.754	55	0.027
	R-CFA-168164	Toll Like Receptor 3 (TLR3) Cascade	REACTOME	23	0.556	1.754	55	0.027
	cfa04621	NOD-like receptor signaling pathway	KEGG	40	0.451	1.597	113	0.028
	cfa00030	Pentose phosphate pathway	KEGG	10	0.699	1.823	22	0.03
	cfa04664	Fc epsilon RI signaling pathway	KEGG	19	0.558	1.753	54	0.03
	R-CFA-2022090	Assembly of collagen fibrils and other multimeric structures	REACTOME	8	-0.679	-1.845	30	0.03
	cfa05222	Small cell lung cancer	KEGG	29	0.485	1.614	76	0.034
	R-CFA-5663220	RHO GTPases Activate Formins	REACTOME	45	0.471	1.616	90	0.034
	cfa00970	Aminoacyl-tRNA biosynthesis	KEGG	16	-0.62	-1.78	39	0.036
	R-CFA-68949	Orc1 removal from chromatin	REACTOME	26	0.569	1.76	50	0.036
	R-CFA-69052	Switching of origins to a post-replicative state	REACTOME	26	0.569	1.76	50	0.036
	R-CFA-937061	TRIF-mediated TLR3/TLR4 signaling	REACTOME	22	0.558	1.746	53	0.036
	R-CFA-5607764	CLEC7A (Dectin-1) signaling	REACTOME	28	0.525	1.685	62	0.036
	R-CFA-5621481	C-type lectin receptors (CLRs)	REACTOME	32	0.488	1.622	75	0.04
	cfa_M00359	Aminoacyl-tRNA biosynthesis, eukaryotes	KEGG	15	-0.648	-1.812	34	0.041
	M00359	Aminoacyl-tRNA biosynthesis, eukaryotes	KEGG	15	-0.648	-1.812	34	0.041
	R-CFA-168142	Toll Like Receptor 10 (TLR10) Cascade	REACTOME	24	0.527	1.676	58	0.042
	R-CFA-166054	Activated TLR4 signalling	REACTOME	25	0.527	1.679	59	0.042
	R-CFA-69186	Lagging Strand Synthesis	REACTOME	12	0.735	1.805	17	0.043
	R-CFA-168181	Toll Like Receptor 7/8 (TLR7/8) Cascade	REACTOME	24	0.518	1.66	61	0.044
	R-CFA-975155	MyD88 dependent cascade initiated on endosome	REACTOME	24	0.518	1.66	61	0.044
	R-CFA-975138	TRAF6 mediated induction of NFkB and MAP kinases upon TLR7/8 or 9 activation	REACTOME	24	0.519	1.659	60	0.044
	numGenes is the number of leading edge genes that drive the enrichment of each category.
	ES is the Enrichment Score, which reflects the degree to which a gene set is overrepresented at the top or bottom of a ranked list of genes
	NES is the Normalized Enrichment Score. By normalizing the enrichment score, gene set enrichment analysis accounts for differences in gene set size and in correlations between gene sets and the expression dataset
	size is the number of pathway genes after removing genes not present in input gene names
	padj is an adjusted p-value of each category

## Sheet: Table S3
Pathway analysis using differentially expressed genes between primary ADSCs and ADSC-K4D cells with RaNA-seq
	Pathway_ID	Pathway	Database	numGenes	ES	NES	size	padj
	R-CFA-5653656	Vesicle-mediated transport	REACTOME	151	-0.39	-1.525	362	0.003
	R-CFA-6798695	Neutrophil degranulation	REACTOME	82	-0.433	-1.671	302	0.003
	R-CFA-76002	Platelet activation, signaling and aggregation	REACTOME	47	-0.438	-1.605	179	0.003
	R-CFA-1474244	Extracellular matrix organization	REACTOME	55	-0.67	-2.434	166	0.003
	cfa04142	Lysosome	KEGG	49	-0.6	-2.065	109	0.003
	R-CFA-76005	Response to elevated platelet cytosolic Ca2+	REACTOME	32	-0.587	-1.968	89	0.003
	R-CFA-114608	Platelet degranulation	REACTOME	31	-0.586	-1.957	86	0.003
	cfa04974	Protein digestion and absorption	KEGG	14	-0.624	-1.992	65	0.003
	R-CFA-1474290	Collagen formation	REACTOME	25	-0.763	-2.389	58	0.003
	R-CFA-1650814	Collagen biosynthesis and modifying enzymes	REACTOME	24	-0.794	-2.41	49	0.003
	R-CFA-1474228	Degradation of the extracellular matrix	REACTOME	11	-0.727	-2.141	42	0.003
	R-CFA-1566948	Elastic fibre formation	REACTOME	17	-0.724	-2.004	30	0.003
	R-CFA-1660662	Glycosphingolipid metabolism	REACTOME	12	-0.675	-1.9	33	0.003
	R-CFA-2022090	Assembly of collagen fibrils and other multimeric structures	REACTOME	10	-0.751	-2.09	31	0.003
	R-CFA-8948216	Collagen chain trimerization	REACTOME	12	-0.818	-2.232	28	0.003
	R-CFA-1442490	Collagen degradation	REACTOME	6	-0.825	-2.007	17	0.003
	R-CFA-2024101	CS/DS degradation	REACTOME	4	-0.903	-1.824	8	0.003
	cfa_M00285	MCM complex	KEGG	6	0.971	1.878	6	0.003
	M00285	MCM complex	KEGG	6	0.971	1.878	6	0.003
	R-CFA-390471	Association of TriC/CCT with target proteins during biosynthesis	REACTOME	7	0.939	1.894	7	0.003
	cfa_M00406	TREX complex	KEGG	5	0.871	1.831	8	0.003
	M00406	TREX complex	KEGG	5	0.871	1.831	8	0.003
	cfa_M00693	Cell cycle - G2/M transition	KEGG	7	0.854	1.844	9	0.003
	M00693	Cell cycle - G2/M transition	KEGG	7	0.854	1.844	9	0.003
	R-CFA-174414	Processive synthesis on the C-strand of the telomere	REACTOME	8	0.864	1.866	9	0.003
	WP1152	Mismatch repair	WikiPathways	8	0.852	1.839	9	0.003
	R-CFA-2468052	Establishment of Sister Chromatid Cohesion	REACTOME	8	0.842	1.877	10	0.003
	R-CFA-69166	Removal of the Flap Intermediate	REACTOME	10	0.845	1.936	11	0.003
	R-CFA-69205	G1/S-Specific Transcription	REACTOME	9	0.907	2.078	11	0.003
	R-CFA-5358565	Mismatch repair (MMR) directed by MSH2:MSH6 (MutSalpha)	REACTOME	11	0.853	2.039	13	0.003
	R-CFA-174411	Polymerase switching on the C-strand of the telomere	REACTOME	12	0.876	2.046	12	0.003
	R-CFA-69091	Polymerase switching	REACTOME	12	0.876	2.046	12	0.003
	R-CFA-69109	Leading Strand Synthesis	REACTOME	12	0.876	2.046	12	0.003
	R-CFA-69183	Processive synthesis on the lagging strand	REACTOME	11	0.847	1.978	12	0.003
	R-CFA-113510	E2F mediated regulation of DNA replication	REACTOME	12	0.875	2.125	14	0.003
	R-CFA-5358508	Mismatch Repair	REACTOME	11	0.831	2.018	14	0.003
	cfa_M00341	Proteasome, 19S regulatory particle (PA700)	KEGG	15	0.785	1.983	16	0.003
	M00341	Proteasome, 19S regulatory particle (PA700)	KEGG	15	0.785	1.983	16	0.003
	R-CFA-1538133	G0 and Early G1	REACTOME	11	0.801	2.023	16	0.003
	R-CFA-5651801	PCNA-Dependent Long Patch Base Excision Repair	REACTOME	13	0.846	2.098	15	0.003
	R-CFA-69273	Cyclin A/B1 associated events during G2/M transition	REACTOME	12	0.809	2.006	15	0.003
	R-CFA-110373	Resolution of AP sites via the multiple-nucleotide patch replacement pathway	REACTOME	13	0.836	2.142	17	0.003
	R-CFA-69186	Lagging Strand Synthesis	REACTOME	16	0.855	2.193	17	0.003
	R-CFA-77595	Processing of Intronless Pre-mRNAs	REACTOME	13	0.801	2.054	17	0.003
	R-CFA-174417	Telomere C-strand (Lagging Strand) Synthesis	REACTOME	18	0.858	2.253	19	0.003
	R-CFA-110314	Recognition of DNA damage by PCNA-containing replication complex	REACTOME	15	0.785	2.088	20	0.003
	R-CFA-180786	Extension of Telomeres	REACTOME	19	0.86	2.288	20	0.003
	R-CFA-5693554	Resolution of D-loop Structures through Synthesis-Dependent Strand Annealing (SDSA)	REACTOME	14	0.741	1.972	20	0.003
	R-CFA-69190	DNA strand elongation	REACTOME	18	0.843	2.243	20	0.003
	R-CFA-73762	RNA Polymerase I Transcription Initiation	REACTOME	17	0.732	1.949	20	0.003
	R-CFA-73772	RNA Polymerase I Promoter Escape	REACTOME	17	0.732	1.949	20	0.003
	R-CFA-73854	RNA Polymerase I Promoter Clearance	REACTOME	17	0.732	1.949	20	0.003
	cfa03430	Mismatch repair	KEGG	17	0.821	2.207	21	0.003
	R-CFA-72086	mRNA Capping	REACTOME	17	0.726	1.951	21	0.003
	R-CFA-75067	Processing of Capped Intronless Pre-mRNA	REACTOME	17	0.736	1.979	21	0.003
	cfa_M00354	Spliceosome, U4/U6.U5 tri-snRNP	KEGG	19	0.767	2.106	23	0.003
	cfa_M00355	Spliceosome, 35S U5-snRNP	KEGG	21	0.746	2.049	23	0.003
	M00354	Spliceosome, U4/U6.U5 tri-snRNP	KEGG	19	0.767	2.106	23	0.003
	M00355	Spliceosome, 35S U5-snRNP	KEGG	21	0.746	2.049	23	0.003
	R-CFA-170822	Regulation of Glucokinase by Glucokinase Regulatory Protein	REACTOME	20	0.816	2.242	23	0.003
	R-CFA-606279	Deposition of new CENPA-containing nucleosomes at the centromere	REACTOME	20	0.786	2.189	24	0.003
	R-CFA-774815	Nucleosome assembly	REACTOME	20	0.786	2.189	24	0.003
	R-CFA-73933	Resolution of Abasic Sites (AP sites)	REACTOME	16	0.751	2.174	28	0.003
	R-CFA-1236978	Cross-presentation of soluble exogenous antigens (endosomes)	REACTOME	19	0.718	2.06	27	0.003
	R-CFA-68962	Activation of the pre-replicative complex	REACTOME	23	0.837	2.379	26	0.003
	R-CFA-157579	Telomere Maintenance	REACTOME	21	0.844	2.378	25	0.003
	R-CFA-3301854	Nuclear Pore Complex (NPC) Disassembly	REACTOME	21	0.808	2.278	25	0.003
	R-CFA-5685938	HDR through Single Strand Annealing (SSA)	REACTOME	20	0.704	2.095	32	0.003
	R-CFA-73884	Base Excision Repair	REACTOME	16	0.735	2.139	29	0.003
	cfa03030	DNA replication	KEGG	28	0.853	2.523	31	0.003
	cfa_M00427	Nuclear pore complex	KEGG	24	0.804	2.379	31	0.003
	M00427	Nuclear pore complex	KEGG	24	0.804	2.379	31	0.003
	R-CFA-159236	Transport of Mature mRNA derived from an Intron-Containing Transcript	REACTOME	26	0.817	2.417	31	0.003
	R-CFA-212165	Epigenetic regulation of gene expression	REACTOME	24	0.679	2.038	33	0.003
	R-CFA-2980766	Nuclear Envelope Breakdown	REACTOME	23	0.746	2.239	33	0.003
	R-CFA-69229	Ubiquitin-dependent degradation of Cyclin D1	REACTOME	20	0.687	2.034	31	0.003
	R-CFA-69601	Ubiquitin Mediated Degradation of Phosphorylated Cdc25A	REACTOME	22	0.692	2.077	33	0.003
	R-CFA-69610	p53-Independent DNA Damage Response	REACTOME	22	0.692	2.077	33	0.003
	R-CFA-69613	p53-Independent G1/S DNA damage checkpoint	REACTOME	22	0.692	2.077	33	0.003
	R-CFA-72202	Transport of Mature Transcript to Cytoplasm	REACTOME	26	0.817	2.417	31	0.003
	R-CFA-75815	Ubiquitin-dependent degradation of Cyclin D	REACTOME	20	0.687	2.034	31	0.003
	cfa03050	Proteasome	KEGG	25	0.699	2.113	34	0.003
	cfa03440	Homologous recombination	KEGG	19	0.714	2.158	34	0.003
	R-CFA-4615885	SUMOylation of DNA replication proteins	REACTOME	29	0.827	2.499	34	0.003
	R-CFA-5578749	Transcriptional regulation by small RNAs	REACTOME	25	0.78	2.358	34	0.003
	R-CFA-5693616	Presynaptic phase of homologous DNA pairing and strand exchange	REACTOME	24	0.754	2.278	34	0.003
	cfa03420	Nucleotide excision repair	KEGG	21	0.731	2.222	35	0.003
	R-CFA-191859	snRNP Assembly	REACTOME	28	0.773	2.35	35	0.003
	R-CFA-194441	Metabolism of non-coding RNA	REACTOME	28	0.773	2.35	35	0.003
	R-CFA-70153	Glucose transport	REACTOME	23	0.775	2.357	35	0.003
	R-CFA-72165	mRNA Splicing - Minor Pathway	REACTOME	25	0.691	2.101	35	0.003
	WP1101	DNA Replication	WikiPathways	30	0.833	2.532	35	0.003
	R-CFA-176187	Activation of ATR in response to replication stress	REACTOME	29	0.839	2.56	36	0.003
	R-CFA-189200	Hexose transport	REACTOME	24	0.777	2.372	36	0.003
	R-CFA-5693579	Homologous DNA Pairing and Strand Exchange	REACTOME	26	0.762	2.336	37	0.003
	R-CFA-112382	Formation of RNA Pol II elongation complex	REACTOME	30	0.643	2.041	43	0.003
	R-CFA-3371453	Regulation of HSF1-mediated heat shock response	REACTOME	30	0.679	2.154	43	0.003
	R-CFA-69206	G1/S Transition	REACTOME	32	0.795	2.521	43	0.003
	R-CFA-75955	RNA Polymerase II Transcription Elongation	REACTOME	30	0.643	2.041	43	0.003
	R-CFA-68827	CDT1 association with the CDC6:ORC:origin complex	REACTOME	25	0.696	2.149	38	0.003
	numGenes is the number of leading edge genes that drive the enrichment of each category.
	ES is the Enrichment Score, which reflects the degree to which a gene set is overrepresented at the top or bottom of a ranked list of genes
	NES is the Normalized Enrichment Score. By normalizing the enrichment score, gene set enrichment analysis accounts for differences in gene set size and in correlations between gene sets and the expression dataset
	size is the number of pathway genes after removing genes not present in input gene names
	padj is an adjusted p-value of each category

## Sheet: Table S4
Pathway analysis using differentially expressed genes between ADSC-K4DT and ADSC-K4D cells with RaNA-seq.
	Pathway_ID	Pathway	Database	numGenes	ES	NES	size	padj
	R-CFA-556833	Metabolism of lipids and lipoproteins	REACTOME	137	-0.393	-1.587	445	0.003
	cfa05200	Pathways in cancer	KEGG	94	-0.396	-1.568	347	0.003
	R-CFA-109582	Hemostasis	REACTOME	102	-0.418	-1.645	325	0.003
	R-CFA-6798695	Neutrophil degranulation	REACTOME	114	-0.448	-1.752	301	0.003
	R-CFA-388396	GPCR downstream signaling	REACTOME	72	-0.432	-1.684	295	0.003
	cfa04151	PI3K-Akt signaling pathway	KEGG	87	-0.438	-1.703	284	0.003
	R-CFA-76002	Platelet activation, signaling and aggregation	REACTOME	61	-0.501	-1.866	180	0.003
	cfa04510	Focal adhesion	KEGG	62	-0.49	-1.82	177	0.003
	R-CFA-1474244	Extracellular matrix organization	REACTOME	63	-0.657	-2.418	163	0.003
	cfa04024	cAMP signaling pathway	KEGG	47	-0.479	-1.758	159	0.003
	cfa04142	Lysosome	KEGG	49	-0.673	-2.355	109	0.003
	cfa04514	Cell adhesion molecules (CAMs)	KEGG	32	-0.53	-1.834	102	0.003
	cfa04270	Vascular smooth muscle contraction	KEGG	28	-0.545	-1.863	93	0.003
	cfa04380	Osteoclast differentiation	KEGG	30	-0.547	-1.864	91	0.003
	cfa04933	AGE-RAGE signaling pathway in diabetic complications	KEGG	31	-0.572	-1.95	91	0.003
	R-CFA-76005	Response to elevated platelet cytosolic Ca2+	REACTOME	32	-0.539	-1.836	90	0.003
	cfa04670	Leukocyte transendothelial migration	KEGG	25	-0.521	-1.769	89	0.003
	cfa05145	Toxoplasmosis	KEGG	26	-0.499	-1.695	89	0.003
	R-CFA-114608	Platelet degranulation	REACTOME	31	-0.532	-1.802	87	0.003
	cfa05146	Amoebiasis	KEGG	23	-0.543	-1.796	76	0.003
	cfa04512	ECM-receptor interaction	KEGG	28	-0.633	-2.083	73	0.003
	R-CFA-2672351	Stimuli-sensing channels	REACTOME	19	-0.55	-1.795	69	0.003
	R-CFA-1650814	Collagen biosynthesis and modifying enzymes	REACTOME	17	-0.671	-2.063	48	0.003
	R-CFA-1566948	Elastic fibre formation	REACTOME	10	-0.737	-2.066	30	0.003
	R-CFA-2129379	Molecules associated with elastic fibres	REACTOME	10	-0.781	-2.103	25	0.003
	R-CFA-3000157	Laminin interactions	REACTOME	8	-0.816	-1.954	15	0.003
	cfa_M00285	MCM complex	KEGG	6	0.91	1.773	6	0.003
	M00285	MCM complex	KEGG	6	0.91	1.773	6	0.003
	R-CFA-390471	Association of TriC/CCT with target proteins during biosynthesis	REACTOME	7	0.969	1.972	7	0.003
	R-CFA-174437	Removal of the Flap Intermediate from the C-strand	REACTOME	8	0.868	1.837	8	0.003
	R-CFA-174414	Processive synthesis on the C-strand of the telomere	REACTOME	9	0.875	1.913	9	0.003
	R-CFA-2299718	Condensation of Prophase Chromosomes	REACTOME	6	0.901	1.97	9	0.003
	R-CFA-69166	Removal of the Flap Intermediate	REACTOME	11	0.881	2.034	11	0.003
	R-CFA-69205	G1/S-Specific Transcription	REACTOME	9	0.885	2.045	11	0.003
	R-CFA-174411	Polymerase switching on the C-strand of the telomere	REACTOME	12	0.883	2.089	12	0.003
	R-CFA-69091	Polymerase switching	REACTOME	12	0.883	2.089	12	0.003
	R-CFA-69109	Leading Strand Synthesis	REACTOME	12	0.883	2.089	12	0.003
	R-CFA-69183	Processive synthesis on the lagging strand	REACTOME	11	0.884	2.091	12	0.003
	cfa_M00341	Proteasome, 19S regulatory particle (PA700)	KEGG	15	0.836	2.137	16	0.003
	M00341	Proteasome, 19S regulatory particle (PA700)	KEGG	15	0.836	2.137	16	0.003
	R-CFA-113510	E2F mediated regulation of DNA replication	REACTOME	12	0.882	2.17	14	0.003
	R-CFA-110373	Resolution of AP sites via the multiple-nucleotide patch replacement pathway	REACTOME	15	0.831	2.165	17	0.003
	R-CFA-5651801	PCNA-Dependent Long Patch Base Excision Repair	REACTOME	14	0.847	2.124	15	0.003
	R-CFA-69186	Lagging Strand Synthesis	REACTOME	17	0.865	2.254	17	0.003
	R-CFA-174417	Telomere C-strand (Lagging Strand) Synthesis	REACTOME	19	0.856	2.286	19	0.003
	R-CFA-110314	Recognition of DNA damage by PCNA-containing replication complex	REACTOME	16	0.78	2.109	20	0.003
	R-CFA-180786	Extension of Telomeres	REACTOME	20	0.856	2.315	20	0.003
	R-CFA-69190	DNA strand elongation	REACTOME	17	0.845	2.285	20	0.003
	cfa03430	Mismatch repair	KEGG	19	0.832	2.275	21	0.003
	R-CFA-606279	Deposition of new CENPA-containing nucleosomes at the centromere	REACTOME	21	0.767	2.159	24	0.003
	R-CFA-774815	Nucleosome assembly	REACTOME	21	0.767	2.159	24	0.003
	R-CFA-170822	Regulation of Glucokinase by Glucokinase Regulatory Protein	REACTOME	20	0.857	2.389	23	0.003
	cfa03020	RNA polymerase	KEGG	22	0.817	2.322	25	0.003
	R-CFA-157579	Telomere Maintenance	REACTOME	22	0.808	2.296	25	0.003
	R-CFA-3301854	Nuclear Pore Complex (NPC) Disassembly	REACTOME	21	0.813	2.31	25	0.003
	R-CFA-5693537	Resolution of D-Loop Structures	REACTOME	18	0.712	2.025	25	0.003
	R-CFA-5693568	Resolution of D-loop Structures through Holliday Junction Intermediates	REACTOME	18	0.712	2.025	25	0.003
	R-CFA-68962	Activation of the pre-replicative complex	REACTOME	25	0.856	2.454	26	0.003
	R-CFA-5696400	Dual Incision in GG-NER	REACTOME	17	0.703	2.053	28	0.003
	R-CFA-73933	Resolution of Abasic Sites (AP sites)	REACTOME	18	0.721	2.106	28	0.003
	R-CFA-5685938	HDR through Single Strand Annealing (SSA)	REACTOME	25	0.741	2.234	32	0.003
	R-CFA-73884	Base Excision Repair	REACTOME	18	0.689	2.03	29	0.003
	R-CFA-2980766	Nuclear Envelope Breakdown	REACTOME	23	0.74	2.247	33	0.003
	R-CFA-176187	Activation of ATR in response to replication stress	REACTOME	34	0.818	2.53	36	0.003
	R-CFA-189200	Hexose transport	REACTOME	23	0.732	2.264	36	0.003
	R-CFA-74158	RNA Polymerase III Transcription	REACTOME	22	0.67	1.987	30	0.003
	R-CFA-76046	RNA Polymerase III Transcription Initiation	REACTOME	22	0.67	1.987	30	0.003
	cfa03030	DNA replication	KEGG	28	0.838	2.502	31	0.003
	cfa_M00427	Nuclear pore complex	KEGG	23	0.807	2.41	31	0.003
	M00427	Nuclear pore complex	KEGG	23	0.807	2.41	31	0.003
	R-CFA-159236	Transport of Mature mRNA derived from an Intron-Containing Transcript	REACTOME	26	0.819	2.445	31	0.003
	R-CFA-72202	Transport of Mature Transcript to Cytoplasm	REACTOME	26	0.819	2.445	31	0.003
	cfa03440	Homologous recombination	KEGG	21	0.739	2.252	34	0.003
	cfa_M00359	Aminoacyl-tRNA biosynthesis, eukaryotes	KEGG	23	0.683	2.081	34	0.003
	M00359	Aminoacyl-tRNA biosynthesis, eukaryotes	KEGG	23	0.683	2.081	34	0.003
	R-CFA-4615885	SUMOylation of DNA replication proteins	REACTOME	28	0.837	2.551	34	0.003
	R-CFA-5578749	Transcriptional regulation by small RNAs	REACTOME	30	0.809	2.467	34	0.003
	R-CFA-5693616	Presynaptic phase of homologous DNA pairing and strand exchange	REACTOME	29	0.776	2.367	34	0.003
	R-CFA-73776	RNA Polymerase II Promoter Escape	REACTOME	28	0.681	2.076	34	0.003
	R-CFA-73779	RNA Polymerase II Transcription Pre-Initiation And Promoter Opening	REACTOME	28	0.681	2.076	34	0.003
	R-CFA-75953	RNA Polymerase II Transcription Initiation	REACTOME	28	0.681	2.076	34	0.003
	R-CFA-76042	RNA Polymerase II Transcription Initiation And Promoter Clearance	REACTOME	28	0.681	2.076	34	0.003
	cfa03420	Nucleotide excision repair	KEGG	25	0.705	2.167	35	0.003
	R-CFA-191859	snRNP Assembly	REACTOME	31	0.821	2.525	35	0.003
	R-CFA-194441	Metabolism of non-coding RNA	REACTOME	31	0.821	2.525	35	0.003
	R-CFA-70153	Glucose transport	REACTOME	23	0.739	2.272	35	0.003
	R-CFA-72165	mRNA Splicing - Minor Pathway	REACTOME	25	0.772	2.375	35	0.003
	WP1101	DNA Replication	WikiPathways	32	0.835	2.567	35	0.003
	WP1182	Eukaryotic Transcription Initiation	WikiPathways	29	0.706	2.172	35	0.003
	R-CFA-5693579	Homologous DNA Pairing and Strand Exchange	REACTOME	31	0.775	2.412	37	0.003
	R-CFA-68827	CDT1 association with the CDC6:ORC:origin complex	REACTOME	24	0.668	2.086	38	0.003
	R-CFA-112382	Formation of RNA Pol II elongation complex	REACTOME	27	0.626	2.01	43	0.003
	R-CFA-3371453	Regulation of HSF1-mediated heat shock response	REACTOME	31	0.768	2.468	43	0.003
	R-CFA-69206	G1/S Transition	REACTOME	32	0.743	2.386	43	0.003
	R-CFA-75955	RNA Polymerase II Transcription Elongation	REACTOME	27	0.626	2.01	43	0.003
	cfa00970	Aminoacyl-tRNA biosynthesis	KEGG	25	0.679	2.127	39	0.003
	R-CFA-211000	Gene Silencing by RNA	REACTOME	33	0.754	2.404	42	0.003
	R-CFA-72187	mRNA 3'-end processing	REACTOME	33	0.757	2.412	42	0.003
	R-CFA-174154	APC/C:Cdc20 mediated degradation of Securin	REACTOME	29	0.616	1.998	45	0.003
	R-CFA-109688	Cleavage of Growing Transcript in the Termination Region	REACTOME	36	0.757	2.467	46	0.003
	numGenes is the number of leading edge genes that drive the enrichment of each category.
	ES is the Enrichment Score, which reflects the degree to which a gene set is overrepresented at the top or bottom of a ranked list of genes
	NES is the Normalized Enrichment Score. By normalizing the enrichment score, gene set enrichment analysis accounts for differences in gene set size and in correlations between gene sets and the expression dataset
	size is the number of pathway genes after removing genes not present in input gene names
	padj is an adjusted p-value of each category
